# Supplementary material for: 8-Hy­droxy-2-methyl­quinolinium diiodido(2-methyl­quinolin-8-olato-κ2 N,O)zincate(II) methanol monosolvate
Source: Acta Crystallogr Sect E Struct Rep Online. 2010 Sep 18;66(Pt 10):m1277. doi: 10.1107/S1600536810036718 (PMC2983225; doi:10.1107/S1600536810036718)
Supplement: Supplementary file 2 [file e-66-m1277-Isup2.hkl]

# 
# h,k,l, Fc-squared, Fo-squared, sigma(Fo-squared) and status flag 
# 
data_I
_shelx_title '  P21/n' 
_shelx_refln_list_code          4 
_shelx_F_calc_maximum      422.17 
_exptl_crystal_F_000      1288.00 
_reflns_d_resolution_high  0.7696 
 
loop_ 
 _symmetry_equiv_pos_as_xyz 
 'x, y, z' 
 'x+1/2, -y+1/2, z+1/2' 
 '-x, -y, -z' 
 '-x-1/2, y-1/2, -z-1/2' 
 
_cell_length_a    10.1745 
_cell_length_b    14.6292 
_cell_length_c    16.5321 
_cell_angle_alpha  90.000 
_cell_angle_beta  106.356 
_cell_angle_gamma  90.000 
 
_shelx_F_squared_multiplier     1.000 
 
loop_ 
 _refln_index_h 
 _refln_index_k 
 _refln_index_l 
 _refln_F_squared_calc 
 _refln_F_squared_meas 
 _refln_F_squared_sigma 
 _refln_observed_status 
   2   0   0    44259.61    44899.84    836.93 o 
   4   0   0     4261.74     4215.67     79.80 o 
   6   0   0    15036.99    15080.42    252.48 o 
   8   0   0    28140.00    30169.21    490.26 o 
  10   0   0     2929.22     3261.61     90.52 o 
  12   0   0      123.28      102.84     45.42 o 
   1   1   0    19728.99    19579.98    213.81 o 
   2   1   0      260.93      285.03     16.52 o 
   3   1   0     1567.48     1557.16     25.19 o 
   4   1   0       63.40      102.67     21.02 o 
   5   1   0      968.26     1009.91     30.83 o 
   6   1   0     1292.53     1193.92     31.17 o 
   7   1   0     2401.53     2284.63     44.77 o 
   8   1   0     1795.51     1895.63     68.81 o 
   9   1   0     1501.02     1618.84     43.56 o 
  10   1   0      195.98      174.08     22.59 o 
  11   1   0       36.74       11.48     26.61 o 
  12   1   0      112.91      139.18     32.56 o 
   0   2   0      189.21      258.68     15.12 o 
   1   2   0     1384.99     1549.34     28.27 o 
   2   2   0    34896.97    35269.64    387.01 o 
   3   2   0      739.90      673.95     17.54 o 
   4   2   0    54960.97    55328.84    605.77 o 
   5   2   0     1451.45     1382.70     29.26 o 
   6   2   0     7177.30     7250.31     94.80 o 
   7   2   0      335.92      352.13     20.05 o 
   8   2   0       70.23       97.60     30.76 o 
   9   2   0        3.68      -24.28     17.85 o 
  10   2   0      738.89      719.42     38.06 o 
  11   2   0      353.04      390.00     32.31 o 
  12   2   0      634.00      675.16     46.44 o 
   1   3   0    11294.72    11771.67    145.18 o 
   2   3   0      472.21      452.80     16.02 o 
   3   3   0     8672.96     8697.06    102.36 o 
   4   3   0       30.43       65.79     18.83 o 
   5   3   0     4956.33     4790.96     65.51 o 
   6   3   0      330.85      281.95     16.47 o 
   7   3   0     1602.47     1531.00     36.24 o 
   8   3   0      477.57      457.01     24.41 o 
   9   3   0      111.27      104.07     19.11 o 
  10   3   0      242.06      219.12     23.65 o 
  11   3   0        5.51       -5.21     22.70 o 
  12   3   0       36.78       22.32     34.05 o 
   0   4   0     1766.34     2071.53     44.25 o 
   1   4   0    47355.39    47822.44   1237.14 o 
   2   4   0      318.96      320.80     10.80 o 
   3   4   0      247.90      281.64     11.60 o 
   4   4   0     9592.00     9242.74    111.49 o 
   5   4   0       66.56       91.25     13.35 o 
   6   4   0      536.07      534.16     36.27 o 
   7   4   0     1036.23      990.48     30.88 o 
   8   4   0      685.10      698.09     28.40 o 
   9   4   0       27.57       33.51     17.52 o 
  10   4   0        0.64      -10.43     20.31 o 
  11   4   0        2.63       27.47     37.59 o 
  12   4   0       15.39      -35.36     54.44 o 
   1   5   0     2420.59     2220.87     66.04 o 
   2   5   0       60.91       99.95     22.26 o 
   3   5   0    42858.70    42327.41    509.71 o 
   4   5   0      177.65      191.76     11.87 o 
   5   5   0    28930.80    28704.93    323.70 o 
   6   5   0      173.03      195.25     15.42 o 
   7   5   0      722.89      676.45     25.97 o 
   8   5   0      775.51      693.14     28.99 o 
   9   5   0      228.65      214.09     21.90 o 
  10   5   0       53.60       74.67     26.48 o 
  11   5   0      686.22      753.19     46.62 o 
  12   5   0        0.46       -6.86     36.26 o 
   0   6   0      913.82      783.87     25.25 o 
   1   6   0      334.02      296.31     12.02 o 
   2   6   0      991.50     1062.67     27.26 o 
   3   6   0      537.05      520.43     18.94 o 
   4   6   0    21781.26    21516.09    267.91 o 
   5   6   0      525.88      546.81     20.96 o 
   6   6   0     1463.14     1511.62     38.60 o 
   7   6   0      209.95      222.91     18.63 o 
   8   6   0      402.35      410.57     27.60 o 
   9   6   0       12.77       41.60     21.09 o 
  10   6   0      210.66      234.20     32.36 o 
  11   6   0      119.64      152.39     31.33 o 
  12   6   0       61.79       81.73     38.69 o 
   1   7   0    73178.67    73947.13   1006.36 o 
   2   7   0     2366.74     2756.56     48.49 o 
   3   7   0     4477.23     4448.48     69.48 o 
   4   7   0      132.39      122.01     10.73 o 
   5   7   0     3495.15     3456.00     62.81 o 
   6   7   0      619.10      599.09     28.02 o 
   7   7   0     9071.42     9357.19    137.07 o 
   8   7   0      561.04      643.42     33.14 o 
   9   7   0     3915.41     4271.40     83.02 o 
  10   7   0      485.52      457.46     38.78 o 
  11   7   0      195.96      225.38     34.46 o 
   0   8   0    42335.58    44866.54    699.51 o 
   1   8   0     2207.85     2513.83     43.36 o 
   2   8   0    17043.63    17325.73    221.67 o 
   3   8   0      666.17      644.34     25.24 o 
   4   8   0      163.56      188.35     16.95 o 
   5   8   0       42.17       61.35     15.16 o 
   6   8   0     2176.11     2310.00     53.51 o 
   7   8   0      224.42      211.28     26.01 o 
   8   8   0     3011.18     3187.41     68.49 o 
   9   8   0        2.26       45.72     25.51 o 
  10   8   0      423.07      389.22     37.93 o 
  11   8   0        0.89      -41.60     27.73 o 
   1   9   0        5.46       -3.76      5.96 o 
   2   9   0       28.87       64.34     12.75 o 
   3   9   0    14063.29    14112.66    187.25 o 
   4   9   0      403.81      348.34     22.48 o 
   5   9   0     5798.36     6049.64     96.36 o 
   6   9   0      302.86      280.67     27.15 o 
   7   9   0        7.84       16.68     18.39 o 
   8   9   0      440.27      435.37     30.87 o 
   9   9   0       25.99       15.85     25.17 o 
  10   9   0      212.48      251.22     34.79 o 
  11   9   0      337.90      360.64     40.40 o 
   0  10   0     4389.52     4189.96    179.48 o 
   1  10   0       44.18       83.21     10.90 o 
   2  10   0        0.21      -17.17     11.45 o 
   3  10   0      819.90      757.95     37.65 o 
   4  10   0     2713.69     2670.40     56.18 o 
   5  10   0        1.90      -28.84     19.23 o 
   6  10   0        2.94      -23.87     16.69 o 
   7  10   0        0.60      -24.77     16.51 o 
   8  10   0      286.45      282.44     31.15 o 
   9  10   0       17.08       23.56     26.37 o 
  10  10   0       22.13       44.03     29.92 o 
   1  11   0     6891.11     7197.16    120.54 o 
   2  11   0      837.91      613.15     28.03 o 
   3  11   0      902.78      988.28     36.20 o 
   4  11   0        0.05      -19.19     15.37 o 
   5  11   0      254.47      237.11     23.21 o 
   6  11   0       32.58       30.55     19.78 o 
   7  11   0      974.89     1006.67     42.07 o 
   8  11   0       25.79       21.96     24.28 o 
   9  11   0      342.16      340.46     41.79 o 
  10  11   0       31.90       45.05     31.54 o 
   0  12   0       41.86       28.12     29.05 o 
   1  12   0      159.08      139.34     19.45 o 
   2  12   0     4754.30     4952.75     84.52 o 
   3  12   0      295.12      278.01     24.08 o 
   4  12   0     5646.60     6116.07    101.35 o 
   5  12   0       10.77       27.20     19.79 o 
   6  12   0     1197.16     1282.18     45.47 o 
   7  12   0       52.40       59.12     22.30 o 
   8  12   0        0.82      -34.62     23.08 o 
   9  12   0        4.15        4.43     28.24 o 
   1  13   0      144.68       76.85     22.45 o 
   2  13   0      581.96      558.82     30.54 o 
   3  13   0     4335.30     4391.38     86.94 o 
   4  13   0        0.81       27.28     19.60 o 
   5  13   0     2444.66     2634.13     63.13 o 
   6  13   0       58.83       88.93     23.18 o 
   7  13   0       57.06       88.88     24.75 o 
   8  13   0       11.00       -3.96     27.44 o 
   9  13   0       37.20       -2.21     16.32 o 
   0  14   0     5399.04     6062.60    303.08 o 
   1  14   0        1.71        5.38     22.76 o 
   2  14   0      587.36      635.24     41.55 o 
   3  14   0       97.07       83.45     27.29 o 
   4  14   0        1.87        0.92     19.50 o 
   5  14   0       63.30       58.46     22.21 o 
   6  14   0      168.48      227.87     28.16 o 
   7  14   0       83.95       93.32     26.84 o 
   8  14   0      538.45      565.63     45.93 o 
   1  15   0     2597.24     2786.34     89.94 o 
   2  15   0       10.47       -7.15     29.61 o 
   3  15   0      266.11      153.35     28.89 o 
   4  15   0       56.94       26.23     25.56 o 
   5  15   0      117.85      154.90     27.59 o 
   6  15   0      110.73      134.19     27.24 o 
   7  15   0      658.78      726.88     49.01 o 
   0  16   0      185.13      168.30     41.20 o 
   1  16   0       23.87        2.05     23.52 o 
   2  16   0       17.99       29.77     24.62 o 
   3  16   0        2.45       -1.64     25.24 o 
   4  16   0      407.94      452.79     40.34 o 
   5  16   0       70.35       23.04     29.76 o 
   6  16   0       34.00        8.59     29.73 o 
   1  17   0       43.40       19.67     26.49 o 
   2  17   0        0.60      -39.37     26.25 o 
   3  17   0      113.15      100.80     36.92 o 
   4  17   0        9.34      -29.43     28.17 o 
   5  17   0      109.01       89.40     33.12 o 
   0  18   0      800.25      899.89     93.56 o 
   1  18   0       22.54      -29.85     28.09 o 
   2  18   0      128.30       76.97     33.10 o 
   3  18   0       13.29      -43.49     28.99 o 
   4  18   0       42.61       -0.12     35.85 o 
 -11   0   1        6.90       -1.99     37.27 o 
  -9   0   1       73.82       29.42     24.81 o 
  -7   0   1     2459.37     2681.83     68.19 o 
  -5   0   1     8024.95     7781.48    136.99 o 
  -3   0   1    20509.02    20804.05    327.48 o 
  -1   0   1     3353.56     2039.84     84.93 o 
   1   0   1    21676.25    20615.02   1211.03 o 
   3   0   1     1616.93     1746.50     79.95 o 
   5   0   1    16487.48    16221.73    266.11 o 
   7   0   1     7006.21     7369.57    140.79 o 
   9   0   1        6.57       29.80     34.15 o 
  11   0   1       77.83       68.47     31.53 o 
 -12   1   1      110.48       91.07     31.78 o 
 -11   1   1      602.39      576.38     42.43 o 
 -10   1   1       61.12       11.64     18.83 o 
  -9   1   1     1635.32     1636.89     43.73 o 
  -8   1   1      137.58      209.34     18.97 o 
  -7   1   1     7310.44     7426.96     99.21 o 
  -6   1   1    19610.36    19521.17    225.73 o 
  -5   1   1    35000.66    35547.43    395.31 o 
  -4   1   1      346.86      305.15     12.37 o 
  -3   1   1    55971.02    55534.30    604.21 o 
  -2   1   1    22215.09    22762.21    250.66 o 
  -1   1   1    35287.98    36252.30    436.07 o 
   0   1   1      355.54      104.00      7.99 o 
   1   1   1    71023.96    70809.02    958.78 o 
   2   1   1    36101.52    36192.91    598.00 o 
   3   1   1    50777.32    50462.34    550.80 o 
   4   1   1      736.58      807.96     20.13 o 
   5   1   1    20940.57    20700.87    236.36 o 
   6   1   1     7938.21     7683.83     99.57 o 
   7   1   1     9857.04     9841.62    125.80 o 
   8   1   1        2.84        8.31     15.41 o 
   9   1   1     4534.12     4743.48     77.56 o 
  10   1   1       10.56        9.87     18.99 o 
  11   1   1      439.08      495.06     34.63 o 
  12   1   1       20.17       -6.00     28.55 o 
 -12   2   1        1.95       -6.72     29.21 o 
 -11   2   1       42.23       20.25     27.92 o 
 -10   2   1      106.95       85.11     23.44 o 
  -9   2   1       25.06      -10.22     16.80 o 
  -8   2   1     1253.27     1230.04     43.59 o 
  -7   2   1     3164.54     3280.01     54.90 o 
  -6   2   1      155.38      154.72     14.24 o 
  -5   2   1    10305.65    10297.23    124.26 o 
  -4   2   1      429.18      440.15     19.72 o 
  -3   2   1      904.02      974.95     28.56 o 
  -2   2   1      155.57      119.61      8.59 o 
  -1   2   1      223.19      272.38      7.02 o 
   0   2   1    14536.30    15806.49    213.46 o 
   1   2   1    13950.76    14139.90    262.13 o 
   2   2   1     1529.93     1493.92     22.81 o 
   3   2   1    34550.84    34308.49    416.60 o 
   4   2   1     1502.80     1496.22     27.74 o 
   5   2   1        0.35       14.48      9.16 o 
   6   2   1      775.71      703.68     24.06 o 
   7   2   1      733.12      774.68     27.84 o 
   8   2   1      475.68      519.49     25.56 o 
   9   2   1     1680.36     1684.24     44.92 o 
  10   2   1      222.87      144.79     22.29 o 
  11   2   1      319.97      339.52     31.10 o 
  12   2   1        0.42        5.32     34.11 o 
 -12   3   1       82.77      123.99     38.40 o 
 -11   3   1       79.38       67.30     28.60 o 
 -10   3   1     2479.35     2604.58     64.00 o 
  -9   3   1     1235.52     1245.96     47.06 o 
  -8   3   1     1241.48     1183.19     35.91 o 
  -7   3   1     2108.23     2142.51     42.32 o 
  -6   3   1     1062.42     1006.82     27.36 o 
  -5   3   1      606.52      591.43     25.76 o 
  -4   3   1     1243.01     1116.66     23.28 o 
  -3   3   1     6688.69     6808.36     82.10 o 
  -2   3   1    62634.45    61285.07    732.78 o 
  -1   3   1     3852.75     4170.99     50.27 o 
   0   3   1      264.21      350.38     15.08 o 
   1   3   1      376.93      365.63     13.10 o 
   2   3   1    16338.31    16558.52    185.06 o 
   3   3   1     7037.42     7227.91     86.89 o 
   4   3   1      803.73      891.96     24.25 o 
   5   3   1      411.73      401.91     24.65 o 
   6   3   1     4038.19     3889.09     59.01 o 
   7   3   1      532.07      577.77     24.41 o 
   8   3   1        4.08      -21.86     14.57 o 
   9   3   1      123.46       62.69     18.55 o 
  10   3   1      358.44      401.58     27.34 o 
  11   3   1       95.06      111.42     25.40 o 
  12   3   1       39.45      119.28     48.54 o 
 -12   4   1       26.85       59.61     36.55 o 
 -11   4   1      844.67      960.51     50.05 o 
 -10   4   1       29.28       59.32     22.30 o 
  -9   4   1     3878.58     4139.84     70.27 o 
  -8   4   1     1000.52      924.04     32.11 o 
  -7   4   1      217.52      202.26     16.79 o 
  -6   4   1     1614.05     1537.64     33.36 o 
  -5   4   1      661.51      580.13     20.09 o 
  -4   4   1     7022.76     6901.90     86.41 o 
  -3   4   1    22140.93    21858.19    267.65 o 
  -2   4   1      328.62      270.76     12.06 o 
  -1   4   1   178223.95   178355.30   2742.01 o 
   0   4   1     5521.69     5966.08     86.11 o 
   1   4   1      352.35      440.60     22.46 o 
   2   4   1     4871.80     4829.97     74.98 o 
   3   4   1     5396.48     5348.22     67.40 o 
   4   4   1     4001.18     3841.36     53.88 o 
   5   4   1     2479.10     2326.08     40.00 o 
   6   4   1     1868.42     1760.41     36.87 o 
   7   4   1     4848.07     4855.53     72.90 o 
   8   4   1      171.69      124.09     17.76 o 
   9   4   1       18.25       -5.28     17.08 o 
  10   4   1      223.42      270.97     28.13 o 
  11   4   1      147.15      183.88     33.03 o 
  12   4   1       18.46        6.71     41.87 o 
 -12   5   1        2.94      -39.74     32.51 o 
 -11   5   1       66.14      148.94     30.84 o 
 -10   5   1      516.56      531.54     57.68 o 
  -9   5   1      314.62      308.09     23.78 o 
  -8   5   1       15.89       23.40     15.70 o 
  -7   5   1       27.58        8.77     13.07 o 
  -6   5   1     3396.82     3322.38     58.90 o 
  -5   5   1      890.70      892.33     25.83 o 
  -4   5   1     3160.45     3470.37     57.07 o 
  -3   5   1        5.66       14.96      9.27 o 
  -2   5   1     9537.24     9570.61    112.17 o 
  -1   5   1      129.53      175.68      9.37 o 
   0   5   1      414.86      399.14     13.47 o 
   1   5   1      181.23      201.58     11.71 o 
   2   5   1    23877.76    24518.23    300.63 o 
   3   5   1     1706.50     1754.61     32.15 o 
   4   5   1     3038.26     3295.85     48.82 o 
   5   5   1        1.91       14.94     22.46 o 
   6   5   1      741.60      745.35     25.89 o 
   7   5   1      187.30      179.57     17.56 o 
   8   5   1        2.37       -6.33     15.45 o 
   9   5   1        0.22      -27.85     18.57 o 
  10   5   1     1080.17     1182.89     65.23 o 
  11   5   1        0.71       19.64     27.27 o 
  12   5   1       76.55       87.06     36.81 o 
 -12   6   1      171.75      168.18     41.37 o 
 -11   6   1       42.06       45.42     28.07 o 
 -10   6   1     1696.15     1911.46     64.59 o 
  -9   6   1      884.59      827.12     43.46 o 
  -8   6   1     3727.15     3970.15     67.05 o 
  -7   6   1     1763.77     1779.12     40.44 o 
  -6   6   1     6083.78     5942.34     82.53 o 
  -5   6   1     4429.16     4327.23     62.82 o 
  -4   6   1    15330.02    15470.82    197.05 o 
  -3   6   1      941.22      889.87     28.58 o 
  -2   6   1    27604.00    27613.84    307.49 o 
  -1   6   1    12891.15    12905.52    148.59 o 
   0   6   1    30777.96    30558.03    420.65 o 
   1   6   1    14601.02    14752.46    209.88 o 
   2   6   1    36370.41    36248.61    440.89 o 
   3   6   1     9750.15     9664.83    129.43 o 
   4   6   1    13519.07    12844.52    152.23 o 
   5   6   1     1054.75     1084.01     27.89 o 
   6   6   1     5741.05     5611.86     87.14 o 
   7   6   1        5.43       22.14     15.40 o 
   8   6   1     2132.77     2225.14     55.64 o 
   9   6   1      260.99      216.02     25.76 o 
  10   6   1     1094.83     1188.97     55.16 o 
  11   6   1      346.22      364.27     38.24 o 
 -11   7   1       27.19       -5.11     27.70 o 
 -10   7   1       11.51       22.45     34.13 o 
  -9   7   1      344.59      412.32     35.31 o 
  -8   7   1        8.49       61.71     19.82 o 
  -7   7   1     1305.34     1526.55     45.69 o 
  -6   7   1     2998.00     2927.72     51.21 o 
  -5   7   1     2408.52     2389.24     46.35 o 
  -4   7   1       88.45       93.72     15.51 o 
  -3   7   1     2302.85     2184.86     37.15 o 
  -2   7   1    17846.63    17646.65    201.90 o 
  -1   7   1    10901.92    10442.08    124.21 o 
   0   7   1     3573.06     3422.81     57.59 o 
   1   7   1    11422.18    11284.21    218.25 o 
   2   7   1    11147.50    11175.06    147.57 o 
   3   7   1     1884.80     2058.67     41.80 o 
   4   7   1      394.30      445.27     30.85 o 
   5   7   1     2962.04     2904.17     48.04 o 
   6   7   1     5625.28     5560.65    101.32 o 
   7   7   1     1292.59     1566.51     65.41 o 
   8   7   1     1430.34     1577.52     72.95 o 
   9   7   1      609.12      730.25     37.06 o 
  10   7   1       74.52       90.05     28.90 o 
  11   7   1       68.49       43.85     29.82 o 
 -11   8   1      100.48       49.87     29.84 o 
 -10   8   1      554.84      554.01     41.88 o 
  -9   8   1       14.46       12.79     24.33 o 
  -8   8   1      906.43      887.03     38.17 o 
  -7   8   1     3263.49     3528.39     70.11 o 
  -6   8   1     2616.48     2574.98     77.58 o 
  -5   8   1     5112.26     5014.93     81.78 o 
  -4   8   1     5446.90     5390.25     74.07 o 
  -3   8   1      524.70      509.77     26.71 o 
  -2   8   1    26155.03    26750.92    301.39 o 
  -1   8   1      164.13      157.78     11.43 o 
   0   8   1     6255.74     6626.47     97.98 o 
   1   8   1     7486.73     7988.38    110.87 o 
   2   8   1     6333.51     6433.59     93.95 o 
   3   8   1     1971.45     1943.73     42.05 o 
   4   8   1     6191.67     6126.62    116.35 o 
   5   8   1     5100.97     5251.37     95.95 o 
   6   8   1     5732.30     5958.20    139.95 o 
   7   8   1     1021.91     1033.42     47.88 o 
   8   8   1     1255.23     1245.79     76.96 o 
   9   8   1        6.27        2.37     20.93 o 
  10   8   1       75.33       87.83     28.99 o 
  11   8   1        6.59        2.21     32.94 o 
 -11   9   1       97.79      147.44     35.01 o 
 -10   9   1        1.02        9.15     26.84 o 
  -9   9   1       10.28      -22.60     23.13 o 
  -8   9   1      224.93      223.41     28.61 o 
  -7   9   1      567.73      478.34     29.20 o 
  -6   9   1     4579.93     4415.89    171.30 o 
  -5   9   1     1237.55     1328.45     40.83 o 
  -4   9   1     1369.55     1364.08     38.27 o 
  -3   9   1     6444.10     6592.55     98.30 o 
  -2   9   1     1818.28     1833.65     39.77 o 
  -1   9   1      662.62      715.05     22.22 o 
   0   9   1      437.51      394.17     17.00 o 
   1   9   1      800.16      881.90     38.16 o 
   2   9   1    10867.64    10545.52    186.93 o 
   3   9   1     1188.78     1283.22     36.76 o 
   4   9   1     1226.66     1251.45     38.79 o 
   5   9   1     1646.77     1585.25     43.63 o 
   6   9   1      726.76      725.44     44.30 o 
   7   9   1      691.35      556.53     35.40 o 
   8   9   1       30.08       -0.47     19.54 o 
   9   9   1       23.90      -15.76     24.40 o 
  10   9   1      221.23      189.88     33.57 o 
 -10  10   1        2.96       49.40     30.03 o 
  -9  10   1      435.58      414.30     40.30 o 
  -8  10   1      307.89      284.95     32.49 o 
  -7  10   1       67.63       27.65     13.94 o 
  -6  10   1      214.25      184.33     22.62 o 
  -5  10   1     1116.04     1054.95     38.99 o 
  -4  10   1      852.19      966.92     35.77 o 
  -3  10   1     3090.32     3047.71     72.83 o 
  -2  10   1      157.77      148.36     16.29 o 
  -1  10   1     3441.32     3282.98     50.82 o 
   0  10   1     1299.00     1211.93     34.37 o 
   1  10   1     1871.00     1712.11     40.52 o 
   2  10   1      246.68      187.02     17.28 o 
   3  10   1     2999.84     2960.22     58.16 o 
   4  10   1      350.64      337.29     23.55 o 
   5  10   1       53.87       18.45     17.11 o 
   6  10   1      463.21      408.51     27.69 o 
   7  10   1      232.09      246.90     26.24 o 
   8  10   1      149.36      142.13     32.66 o 
   9  10   1      255.23      236.25     40.73 o 
  10  10   1       46.98       54.79     30.42 o 
 -10  11   1      560.62      559.02     45.90 o 
  -9  11   1        1.61        3.36     27.27 o 
  -8  11   1      330.43      305.60     40.47 o 
  -7  11   1      115.71      127.99     36.61 o 
  -6  11   1       56.51       42.49     19.54 o 
  -5  11   1      668.67      589.50     30.92 o 
  -4  11   1      467.18      404.92     25.92 o 
  -3  11   1      144.81      107.33     18.17 o 
  -2  11   1     8822.86     9071.96    130.73 o 
  -1  11   1      473.34      484.77     24.86 o 
   0  11   1     1441.86     1283.10     56.72 o 
   1  11   1      771.40      909.60     36.51 o 
   2  11   1      332.68      335.31     31.74 o 
   3  11   1     1891.20     1788.74     45.13 o 
   4  11   1       40.42       46.29     17.27 o 
   5  11   1      968.41      921.88     38.07 o 
   6  11   1     2155.51     2138.18     55.63 o 
   7  11   1      395.39      361.83     33.01 o 
   8  11   1       43.79       22.74     22.18 o 
   9  11   1       51.19       25.71     23.71 o 
  10  11   1        5.53      -29.07     28.39 o 
  -9  12   1      101.73       66.93     35.49 o 
  -8  12   1      127.05       55.47     34.22 o 
  -7  12   1      230.53      244.31     27.37 o 
  -6  12   1      983.20      969.94     40.79 o 
  -5  12   1      892.85      966.19     51.38 o 
  -4  12   1     1584.77     1661.85     48.48 o 
  -3  12   1     2618.12     2761.25     60.11 o 
  -2  12   1       25.69       50.46     17.21 o 
  -1  12   1     2083.27     2107.10     57.43 o 
   0  12   1      558.89      561.47     33.25 o 
   1  12   1      976.18     1037.16     39.64 o 
   2  12   1     1488.34     1675.87     51.78 o 
   3  12   1     1047.25     1135.27     40.08 o 
   4  12   1     1297.49     1425.03     45.82 o 
   5  12   1      338.63      368.02     28.35 o 
   6  12   1        4.08        8.19     20.42 o 
   7  12   1      214.77      202.64     26.92 o 
   8  12   1       74.50       -2.58     16.64 o 
   9  12   1       83.60      110.60     29.82 o 
  -9  13   1      109.12      137.82     42.97 o 
  -8  13   1       18.50       -0.30     28.27 o 
  -7  13   1      276.11      275.56     33.90 o 
  -6  13   1      628.37      639.99     35.82 o 
  -5  13   1      366.97      410.77     29.95 o 
  -4  13   1       18.14       43.33     20.12 o 
  -3  13   1     2313.06     2482.42     59.70 o 
  -2  13   1      520.43      532.78     36.44 o 
  -1  13   1     1882.09     1784.95    140.29 o 
   0  13   1       18.01      -23.52     19.63 o 
   1  13   1     1613.05     1495.12     53.64 o 
   2  13   1     3355.41     3478.72     78.40 o 
   3  13   1      993.44     1128.32     45.72 o 
   4  13   1      415.00      481.01     31.07 o 
   5  13   1      829.40      886.75     40.16 o 
   6  13   1       30.13       15.02     25.68 o 
   7  13   1      646.07      706.82     39.28 o 
   8  13   1       89.12      119.63     35.89 o 
   9  13   1      245.61      296.73     52.94 o 
  -8  14   1      418.03      474.82     43.65 o 
  -7  14   1        3.47       22.96     27.56 o 
  -6  14   1      862.52      800.63     40.30 o 
  -5  14   1      147.40      119.63     28.99 o 
  -4  14   1      441.83      475.31     30.89 o 
  -3  14   1     1420.10     1398.75     55.60 o 
  -2  14   1     1869.04     1888.86     62.53 o 
  -1  14   1     1599.36     1414.55    114.97 o 
   0  14   1     2183.76     2028.80     67.91 o 
   1  14   1      315.54      302.70     33.84 o 
   2  14   1     1989.53     2080.95     77.51 o 
   3  14   1      507.18      455.77     30.59 o 
   4  14   1      693.60      718.51     36.62 o 
   5  14   1      507.06      526.91     37.92 o 
   6  14   1      230.51      206.33     27.97 o 
   7  14   1      207.71      200.96     29.81 o 
   8  14   1      182.69      274.81     44.01 o 
  -7  15   1       65.29       79.82     31.14 o 
  -6  15   1      606.63      591.20     38.00 o 
  -5  15   1      211.43      206.42     32.93 o 
  -4  15   1      176.02      152.84     29.48 o 
  -3  15   1      608.32      501.34     38.26 o 
  -2  15   1      817.86      882.19     47.24 o 
  -1  15   1      121.73      131.04     27.73 o 
   0  15   1      127.31      104.87     30.40 o 
   1  15   1      104.77      181.59     30.85 o 
   2  15   1      418.06      432.59     52.95 o 
   3  15   1       67.82       34.03     24.94 o 
   4  15   1        5.81      -29.05     23.75 o 
   5  15   1      314.35      307.19     30.18 o 
   6  15   1      508.69      488.28     36.16 o 
   7  15   1       46.53       74.36     28.28 o 
  -6  16   1       95.93       59.76     31.00 o 
  -5  16   1      698.65      681.57     60.30 o 
  -4  16   1      577.65      529.54     42.52 o 
  -3  16   1      113.84       58.14     27.23 o 
  -2  16   1      329.53      307.95     33.50 o 
  -1  16   1      139.24       88.32     25.40 o 
   0  16   1       71.39      125.44     28.57 o 
   1  16   1      519.91      515.15     40.06 o 
   2  16   1      110.95      184.22     35.78 o 
   3  16   1      691.70      647.48     44.05 o 
   4  16   1      168.60      186.08     33.50 o 
   5  16   1        1.46       -5.82     28.74 o 
   6  16   1      184.07      146.14     33.74 o 
  -5  17   1       13.57      -36.71     29.18 o 
  -4  17   1       46.88      -17.29     28.81 o 
  -3  17   1        0.36      -19.21     32.68 o 
  -2  17   1      491.48      432.69     40.36 o 
  -1  17   1       47.71       19.70     25.98 o 
   0  17   1        1.55      -37.87     25.25 o 
   1  17   1      257.90      206.33     34.47 o 
   2  17   1      401.72      434.00     47.79 o 
   3  17   1       46.56       23.22     35.87 o 
   4  17   1       62.24       27.39     29.96 o 
   5  17   1        2.08      -39.02     28.22 o 
  -4  18   1       26.84      -33.09     28.95 o 
  -3  18   1      124.58       91.57     33.67 o 
  -2  18   1        0.14       15.04     30.52 o 
  -1  18   1      306.01      306.18     37.54 o 
   0  18   1        0.71       11.27     30.86 o 
   1  18   1       20.83      -17.71     29.25 o 
   2  18   1       69.25       50.41     26.75 o 
   3  18   1       14.37      -40.39     28.37 o 
 -12   0   2       22.06      -46.79     39.36 o 
 -10   0   2      895.14      922.00     67.69 o 
  -8   0   2     8534.46     8978.32    167.13 o 
  -6   0   2    21723.57    21798.87    353.17 o 
  -4   0   2       26.36       37.50     16.34 o 
  -2   0   2    34910.28    34330.29   1412.47 o 
   0   0   2    54439.51    53823.32   1264.35 o 
   2   0   2    63900.92    62868.21    978.56 o 
   4   0   2     6149.31     6228.10    111.39 o 
   6   0   2     9178.45     8905.60    160.37 o 
   8   0   2     2930.63     2897.47     77.93 o 
  10   0   2     1582.57     1817.88     70.86 o 
  12   0   2      140.21       72.00     61.08 o 
 -12   1   2        0.11      -35.81     32.05 o 
 -11   1   2      258.03      240.43     34.16 o 
 -10   1   2       46.03       -6.33     20.56 o 
  -9   1   2     1191.41     1254.08     47.02 o 
  -8   1   2      251.18      280.01     20.15 o 
  -7   1   2     3032.00     3001.21     51.18 o 
  -6   1   2     1266.34     1184.56     55.90 o 
  -5   1   2     1428.53     1709.15     32.04 o 
  -4   1   2     1830.39     1756.74     29.18 o 
  -3   1   2    13537.03    13721.43    155.12 o 
  -2   1   2     2715.25     2818.21     35.67 o 
  -1   1   2    17062.54    17177.43    437.59 o 
   0   1   2     3431.35     3702.28     43.01 o 
   1   1   2    46347.02    46416.34    530.86 o 
   2   1   2    39392.77    40312.57    486.99 o 
   3   1   2      570.91      524.29     18.21 o 
   4   1   2     3628.16     3409.87     53.38 o 
   5   1   2     1428.23     1534.35     40.41 o 
   6   1   2     5663.90     5561.00     77.66 o 
   7   1   2      857.05      814.70     40.53 o 
   8   1   2      108.96      114.40     17.95 o 
   9   1   2     1259.64     1296.60     41.18 o 
  10   1   2     1310.97     1493.81     45.52 o 
  11   1   2        7.24      -25.44     19.64 o 
  12   1   2      299.76      259.65     52.21 o 
 -12   2   2      570.29      620.50     46.20 o 
 -11   2   2      756.29      868.72     50.02 o 
 -10   2   2      975.55      999.04     43.03 o 
  -9   2   2     3073.00     3252.30     60.18 o 
  -8   2   2      117.83       89.89     21.44 o 
  -7   2   2     1344.26     1307.58     33.31 o 
  -6   2   2     3304.49     3292.20     51.64 o 
  -5   2   2     4591.69     4664.95     63.67 o 
  -4   2   2    44091.47    44366.11    487.81 o 
  -3   2   2     6131.24     5901.56     71.81 o 
  -2   2   2    26309.86    26716.69    321.58 o 
  -1   2   2    13565.84    13712.00    198.77 o 
   0   2   2     1034.83     1066.05     17.10 o 
   1   2   2     2405.36     2588.96     32.91 o 
   2   2   2     4644.11     4665.49     63.00 o 
   3   2   2       38.94       30.67      6.50 o 
   4   2   2    39596.26    38905.84    474.84 o 
   5   2   2        0.10       15.78      9.07 o 
   6   2   2     3639.05     3807.40     59.05 o 
   7   2   2      361.18      351.88     20.57 o 
   8   2   2       17.08       30.83     15.55 o 
   9   2   2        1.22      -11.90     16.89 o 
  10   2   2       94.23       51.57     20.42 o 
  11   2   2       64.29       58.50     23.85 o 
  12   2   2      180.64      121.30     68.75 o 
 -12   3   2      155.12      169.04     34.56 o 
 -11   3   2      103.32      117.33     30.52 o 
 -10   3   2      936.04      949.67     65.10 o 
  -9   3   2      377.46      388.39     24.20 o 
  -8   3   2     1542.58     1593.38     39.91 o 
  -7   3   2     3953.20     3844.68     60.27 o 
  -6   3   2    12485.92    12655.65    152.20 o 
  -5   3   2     9946.23    10155.68    122.99 o 
  -4   3   2     4037.33     3708.79     51.10 o 
  -3   3   2    26648.77    27451.24    303.76 o 
  -2   3   2    10966.45    10836.96    123.62 o 
  -1   3   2     1916.56     2007.86     29.75 o 
   0   3   2    55941.27    56048.00    885.19 o 
   1   3   2    50927.55    50892.23    830.15 o 
   2   3   2     6911.45     6959.26     90.73 o 
   3   3   2     6644.76     6549.54     80.13 o 
   4   3   2     8681.28     8324.74    116.94 o 
   5   3   2     6536.68     6401.82     92.08 o 
   6   3   2     1618.68     1663.66     36.11 o 
   7   3   2        0.59      -18.80     12.53 o 
   8   3   2     2367.54     2493.99     50.66 o 
   9   3   2     1023.05     1055.82     37.73 o 
  10   3   2       37.41        7.84     18.99 o 
  11   3   2       42.87      -26.08     29.18 o 
  12   3   2       39.83       25.80     40.75 o 
 -12   4   2        2.57      -14.04     33.33 o 
 -11   4   2      146.29      115.72     30.65 o 
 -10   4   2       45.79       82.60     23.23 o 
  -9   4   2      973.90      942.54     39.31 o 
  -8   4   2     4684.26     4691.36     73.37 o 
  -7   4   2      669.06      644.17     25.03 o 
  -6   4   2      351.96      339.53     19.29 o 
  -5   4   2     2470.22     2492.38     46.04 o 
  -4   4   2    12881.34    12579.17    147.35 o 
  -3   4   2     1205.59     1203.32     25.44 o 
  -2   4   2     5019.87     5267.80     64.91 o 
  -1   4   2    43288.11    44397.33    528.66 o 
   0   4   2    69315.22    70164.16    941.05 o 
   1   4   2     2797.97     2697.86     41.08 o 
   2   4   2       13.55       59.12      6.56 o 
   3   4   2     1460.16     1229.97     23.56 o 
   4   4   2    14398.60    14486.32    168.66 o 
   5   4   2      977.76      978.85     29.04 o 
   6   4   2      537.99      587.97     23.95 o 
   7   4   2     2371.06     2212.51     45.45 o 
   8   4   2     2020.94     1938.96     45.05 o 
   9   4   2        1.45      -23.62     15.75 o 
  10   4   2       14.16      -29.70     19.80 o 
  11   4   2       52.63       51.74     31.85 o 
 -12   5   2      232.63      271.75     44.67 o 
 -11   5   2      532.61      484.57     48.14 o 
 -10   5   2      235.31      183.19     31.31 o 
  -9   5   2      384.80      351.62     27.68 o 
  -8   5   2     1748.60     1756.00     42.01 o 
  -7   5   2       40.75       43.83     17.40 o 
  -6   5   2     3197.53     3201.98     52.18 o 
  -5   5   2    18723.55    19108.68    220.63 o 
  -4   5   2    16555.77    16981.12    213.78 o 
  -3   5   2    42406.97    42122.97    463.75 o 
  -2   5   2     2631.40     2661.82     38.10 o 
  -1   5   2     5488.42     5401.92     69.99 o 
   0   5   2     4283.92     4687.15     80.41 o 
   1   5   2      297.07      338.55     13.59 o 
   2   5   2     5700.95     5243.48    205.06 o 
   3   5   2    18054.88    17174.62    196.17 o 
   4   5   2     5781.50     5927.26     77.47 o 
   5   5   2    24440.26    24510.98    279.53 o 
   6   5   2     1299.38     1225.79     35.09 o 
   7   5   2       12.36       15.11     14.58 o 
   8   5   2      464.19      422.03     24.56 o 
   9   5   2      341.69      313.75     27.46 o 
  10   5   2       61.86       55.96     32.71 o 
  11   5   2      330.61      291.12     40.59 o 
 -12   6   2      260.28      225.60     44.25 o 
 -11   6   2        5.86       10.95     26.25 o 
 -10   6   2       36.48       -1.52     24.69 o 
  -9   6   2       58.28       39.62     24.07 o 
  -8   6   2      237.41      229.84     20.48 o 
  -7   6   2        6.19      -10.80     13.28 o 
  -6   6   2       17.50       23.97     12.77 o 
  -5   6   2      720.58      755.83     24.93 o 
  -4   6   2    15532.50    15004.69    175.71 o 
  -3   6   2     3757.66     3792.16     71.43 o 
  -2   6   2     3682.81     3423.54     47.67 o 
  -1   6   2      150.64      117.30      8.34 o 
   0   6   2     3728.68     3845.43     69.18 o 
   1   6   2     2998.18     2974.53     48.44 o 
   2   6   2       51.86       76.42     14.13 o 
   3   6   2     4238.14     4196.66     73.72 o 
   4   6   2     5844.60     5749.63     88.40 o 
   5   6   2     5798.90     6030.67     89.46 o 
   6   6   2      842.99      773.64     27.40 o 
   7   6   2     2498.26     2645.84     69.37 o 
   8   6   2      356.08      339.67     33.63 o 
   9   6   2      452.53      414.12     30.72 o 
  10   6   2       22.28       66.60     23.77 o 
  11   6   2      265.32      288.49     41.61 o 
 -12   7   2        1.76        3.73     36.20 o 
 -11   7   2       11.50      -14.38     26.63 o 
 -10   7   2        1.72       -1.55     24.73 o 
  -9   7   2     1227.65     1340.12     53.95 o 
  -8   7   2       18.26       13.14     17.86 o 
  -7   7   2     9198.79     9605.79    125.76 o 
  -6   7   2      738.69      695.44     26.55 o 
  -5   7   2     1082.87     1085.28     31.44 o 
  -4   7   2      226.01      241.81     19.48 o 
  -3   7   2      890.01      793.98     31.85 o 
  -2   7   2      542.50      457.18     16.53 o 
  -1   7   2    51271.36    51980.55    570.47 o 
   0   7   2      801.75      810.78     26.88 o 
   1   7   2    30672.89    30335.04    371.94 o 
   2   7   2       95.83      101.68     13.94 o 
   3   7   2     3580.13     3779.23     62.30 o 
   4   7   2      260.72      268.92     20.96 o 
   5   7   2      122.76      115.55     16.60 o 
   6   7   2      935.35     1002.52     43.73 o 
   7   7   2     7476.78     7618.55    210.83 o 
   8   7   2      285.93      358.94     28.32 o 
   9   7   2     1313.89     1491.79     60.35 o 
  10   7   2       51.80       39.91     27.06 o 
  11   7   2      175.22      158.70     39.07 o 
 -11   8   2       14.54       12.57     28.83 o 
 -10   8   2       48.37       27.89     26.83 o 
  -9   8   2       83.05       39.86     25.02 o 
  -8   8   2     3387.21     3594.97     98.61 o 
  -7   8   2     2094.57     2214.22     53.96 o 
  -6   8   2     3006.91     3146.48     69.53 o 
  -5   8   2     2761.11     2823.76     49.95 o 
  -4   8   2      382.08      413.57     24.28 o 
  -3   8   2       99.53       90.58     10.36 o 
  -2   8   2      976.71     1055.72     27.32 o 
  -1   8   2      143.29      142.58     11.24 o 
   0   8   2    28653.24    28423.09    351.10 o 
   1   8   2     9516.80     9333.24    127.06 o 
   2   8   2     7762.77     7485.75    119.75 o 
   3   8   2     4932.81     4727.59     75.25 o 
   4   8   2       76.43       87.57     15.40 o 
   5   8   2     1133.33     1084.60     36.75 o 
   6   8   2       11.91       31.55     19.41 o 
   7   8   2       66.55       91.68     22.92 o 
   8   8   2     1256.58     1244.56     51.20 o 
   9   8   2      581.32      664.36     36.94 o 
  10   8   2       55.33       51.83     28.00 o 
  11   8   2       82.77       58.33     35.58 o 
 -11   9   2      217.64      222.01     37.28 o 
 -10   9   2       77.57       66.41     29.47 o 
  -9   9   2        3.10      -30.32     23.32 o 
  -8   9   2      377.41      404.21     34.26 o 
  -7   9   2      136.23      139.92     22.76 o 
  -6   9   2      101.80       76.73     22.84 o 
  -5   9   2     3558.56     3685.72     68.38 o 
  -4   9   2     2263.66     2406.14     50.67 o 
  -3   9   2     6477.27     6282.54     83.97 o 
  -2   9   2      242.87      224.17     13.18 o 
  -1   9   2      259.54      193.33     11.99 o 
   0   9   2       72.76      108.63     10.30 o 
   1   9   2      887.30      907.88     29.59 o 
   2   9   2      297.11      309.62     21.74 o 
   3   9   2     3889.39     4026.90     69.28 o 
   4   9   2      180.21      144.03     18.24 o 
   5   9   2     2539.30     2572.94     64.50 o 
   6   9   2       41.21       32.13     17.90 o 
   7   9   2      102.54       56.47     21.21 o 
   8   9   2      170.18      136.79     24.04 o 
   9   9   2       22.12        1.32     21.96 o 
  10   9   2       87.80      108.99     30.91 o 
 -11  10   2      481.83      570.90     56.87 o 
 -10  10   2      251.69      280.21     51.41 o 
  -9  10   2      894.74      969.78     60.36 o 
  -8  10   2      268.78      253.81     35.29 o 
  -7  10   2     1496.45     1566.94     47.22 o 
  -6  10   2        2.11      -24.75     16.50 o 
  -5  10   2     2066.16     2099.82     50.88 o 
  -4  10   2     3766.81     3894.14     70.83 o 
  -3  10   2     3964.88     3888.66     68.80 o 
  -2  10   2     3488.75     3640.44     73.85 o 
  -1  10   2     6311.24     6030.71     81.31 o 
   0  10   2     6986.68     6939.54    108.48 o 
   1  10   2     4362.38     4615.40     75.57 o 
   2  10   2      507.58      457.04     43.11 o 
   3  10   2     1826.44     1847.47     49.80 o 
   4  10   2     3014.86     2967.25     59.90 o 
   5  10   2      413.93      409.88     26.48 o 
   6  10   2       82.86       36.88     18.26 o 
   7  10   2      197.64      172.60     27.52 o 
   8  10   2      514.75      565.70     37.22 o 
   9  10   2       87.83       49.87     18.67 o 
  10  10   2      108.32      123.50     32.45 o 
 -10  11   2       18.66       18.62     36.28 o 
  -9  11   2      490.81      436.19     47.83 o 
  -8  11   2        6.39       19.14     21.18 o 
  -7  11   2      991.53     1077.37     42.39 o 
  -6  11   2      128.37       80.19     20.33 o 
  -5  11   2       70.95       32.85     17.83 o 
  -4  11   2       68.70       41.45     17.83 o 
  -3  11   2     1065.22     1047.67     36.87 o 
  -2  11   2       35.26       24.07     23.21 o 
  -1  11   2     2043.30     2135.75     41.46 o 
   0  11   2      132.33       66.37     21.12 o 
   1  11   2     4422.39     4442.37     83.89 o 
   2  11   2       35.21        8.45     13.31 o 
   3  11   2      213.33      188.43     21.47 o 
   4  11   2       40.84       52.50     17.69 o 
   5  11   2      257.46      253.60     24.93 o 
   6  11   2       94.17      142.18     23.55 o 
   7  11   2        3.63      -29.89     19.93 o 
   8  11   2       17.26      -11.02     21.54 o 
   9  11   2      122.22       90.40     30.08 o 
 -10  12   2       29.15        6.70     30.95 o 
  -9  12   2      112.07       25.96     37.78 o 
  -8  12   2       21.99      -27.15     26.12 o 
  -7  12   2      394.80      357.71     34.53 o 
  -6  12   2       53.69       78.88     21.40 o 
  -5  12   2      582.54      586.25     32.22 o 
  -4  12   2     3148.20     3336.19     67.92 o 
  -3  12   2     2468.69     2483.19     81.26 o 
  -2  12   2      972.89      950.48     36.15 o 
  -1  12   2     1218.92     1327.83     48.66 o 
   0  12   2       65.09       29.89     17.40 o 
   1  12   2     1684.38     1708.54     45.00 o 
   2  12   2      344.65      336.33     23.74 o 
   3  12   2     1143.69     1079.35     42.05 o 
   4  12   2     5178.29     5374.11     93.74 o 
   5  12   2     1363.35     1389.16     47.45 o 
   6  12   2      628.58      662.71     35.83 o 
   7  12   2      334.57      345.29     33.77 o 
   8  12   2       28.97       43.42     24.57 o 
   9  12   2       52.03       45.50     29.98 o 
  -9  13   2       39.98        6.98     35.21 o 
  -8  13   2        1.80       15.81     28.02 o 
  -7  13   2        9.38       -2.68     25.45 o 
  -6  13   2        5.16       17.01     19.77 o 
  -5  13   2     1440.76     1470.30     47.69 o 
  -4  13   2       19.09       27.49     19.84 o 
  -3  13   2     5478.28     5718.06     96.83 o 
  -2  13   2      331.10      317.10     45.37 o 
  -1  13   2      291.41      266.04     28.32 o 
   0  13   2      202.47      119.69     22.53 o 
   1  13   2       34.34       65.65     18.72 o 
   2  13   2      118.68      142.71     22.40 o 
   3  13   2     1993.85     2086.11     55.42 o 
   4  13   2       86.57      122.51     23.00 o 
   5  13   2     1322.71     1367.76     48.85 o 
   6  13   2       16.02        1.22     21.05 o 
   7  13   2       16.42        4.44     22.73 o 
   8  13   2       65.06      100.22     25.88 o 
  -8  14   2      402.64      447.38     42.43 o 
  -7  14   2       65.51       69.01     29.17 o 
  -6  14   2      205.27      187.43     26.52 o 
  -5  14   2        1.07       10.47     19.25 o 
  -4  14   2      192.14      176.67     31.97 o 
  -3  14   2       10.28      -13.59     23.17 o 
  -2  14   2      561.29      508.19     37.85 o 
  -1  14   2      513.99      406.57     35.65 o 
   0  14   2     3216.66     3629.94    101.21 o 
   1  14   2       43.22       69.92     27.33 o 
   2  14   2      852.87      831.45     52.32 o 
   3  14   2       79.21       69.82     22.48 o 
   4  14   2       14.27       -0.47     19.44 o 
   5  14   2      462.31      429.89     31.81 o 
   6  14   2      160.93      146.72     27.24 o 
   7  14   2      414.55      464.96     36.24 o 
   8  14   2      387.28      449.77     42.59 o 
  -8  15   2      199.32      146.52     35.08 o 
  -7  15   2      634.87      664.28     73.11 o 
  -6  15   2      289.76      283.11     35.33 o 
  -5  15   2       52.74      -11.26     46.31 o 
  -4  15   2      107.35       72.90     26.00 o 
  -3  15   2        5.71      -12.61     23.46 o 
  -2  15   2       95.34       99.73     31.73 o 
  -1  15   2     1632.65     1855.10     87.56 o 
   0  15   2      349.39      324.12     34.15 o 
   1  15   2     2622.75     2659.26     74.81 o 
   2  15   2      389.04      343.38     34.78 o 
   3  15   2       15.94        7.54     24.85 o 
   4  15   2      101.43       75.59     22.86 o 
   5  15   2       17.23      -27.72     22.18 o 
   6  15   2       82.03       64.19     26.72 o 
   7  15   2      197.23      196.63     30.97 o 
  -7  16   2        5.07        4.20     36.72 o 
  -6  16   2        4.55       -8.65     35.89 o 
  -5  16   2        1.27       46.49     30.25 o 
  -4  16   2      990.78     1034.11     53.22 o 
  -3  16   2      117.98       88.40     34.21 o 
  -2  16   2      117.26       77.41     47.30 o 
  -1  16   2        7.34        5.71     23.95 o 
   0  16   2      356.19      283.75     32.17 o 
   1  16   2      110.33      150.59     30.38 o 
   2  16   2        9.24       -0.90     25.96 o 
   3  16   2      335.46      334.61     42.25 o 
   4  16   2      576.44      459.86     41.02 o 
   5  16   2        2.40      -20.80     27.97 o 
   6  16   2       55.58       42.07     26.43 o 
  -5  17   2      151.83      149.19     34.71 o 
  -4  17   2      310.84      361.25     40.51 o 
  -3  17   2      311.30      282.44     37.04 o 
  -2  17   2      410.27      363.15     43.79 o 
  -1  17   2       91.31       33.02     29.16 o 
   0  17   2      136.75      110.84     29.53 o 
   1  17   2      360.84      362.01     44.95 o 
   2  17   2       26.32       47.51     29.84 o 
   3  17   2       27.79      -26.07     28.22 o 
   4  17   2      107.72       75.50     37.27 o 
   5  17   2       97.92      -20.41     30.60 o 
  -4  18   2       85.93       55.52     32.58 o 
  -3  18   2       79.63       43.07     46.84 o 
  -2  18   2        1.12       32.93     31.42 o 
  -1  18   2        9.19       12.14     30.69 o 
   0  18   2      396.16      430.15     41.49 o 
   1  18   2       18.70      -33.42     33.76 o 
   2  18   2      126.65       82.93     39.87 o 
   3  18   2        7.87        0.81     29.52 o 
 -13   0   3       19.43        4.36     45.98 o 
 -11   0   3       10.07      -24.17     39.14 o 
  -9   0   3     3117.68     3169.62     82.65 o 
  -7   0   3       68.23       59.40     18.68 o 
  -5   0   3     3702.54     3569.99    115.27 o 
  -3   0   3    57545.89    58168.53    980.71 o 
  -1   0   3   119293.38   117338.56   1814.56 o 
   1   0   3     2382.42     2595.31     72.05 o 
   3   0   3     1561.24     1736.24     56.06 o 
   5   0   3    17153.95    16424.05    271.12 o 
   7   0   3    19152.32    18847.04    316.36 o 
   9   0   3     1208.58     1506.94     68.55 o 
  11   0   3      119.62       92.86     39.76 o 
 -13   1   3       47.11       27.12     44.13 o 
 -12   1   3      197.19      163.26     34.38 o 
 -11   1   3      178.70      119.58     31.23 o 
 -10   1   3        1.17      -34.77     23.18 o 
  -9   1   3     1014.86      886.46     37.57 o 
  -8   1   3      347.41      314.86     20.27 o 
  -7   1   3      908.95      865.90     27.47 o 
  -6   1   3    24806.11    25558.96    290.09 o 
  -5   1   3     8749.34     8530.63    104.69 o 
  -4   1   3    17628.28    17738.02    223.24 o 
  -3   1   3    18598.53    18168.69    203.49 o 
  -2   1   3     7486.34     7723.63    124.78 o 
  -1   1   3     7664.71     7837.04     96.60 o 
   0   1   3      711.11      862.59     50.22 o 
   1   1   3    24330.74    25608.23    281.43 o 
   2   1   3    20861.24    20664.77    229.40 o 
   3   1   3     2018.68     1904.34     30.22 o 
   4   1   3     7154.34     7476.61    107.24 o 
   5   1   3     5906.74     5657.33     83.53 o 
   6   1   3     2778.17     2608.83     46.60 o 
   7   1   3     1513.16     1492.65     38.92 o 
   8   1   3      351.21      390.73     23.55 o 
   9   1   3      385.03      386.07     25.77 o 
  10   1   3       83.03       72.85     23.24 o 
  11   1   3      104.79       72.34     27.38 o 
  12   1   3       14.29      -36.34     31.38 o 
 -13   2   3      260.71      259.72     39.53 o 
 -12   2   3        0.19      -27.46     29.02 o 
 -11   2   3      105.85       80.48     30.38 o 
 -10   2   3        6.60      -32.68     29.36 o 
  -9   2   3       18.18      -26.66     17.77 o 
  -8   2   3      224.02      205.41     18.22 o 
  -7   2   3     6694.85     6703.02     90.72 o 
  -6   2   3     1130.00     1066.66     35.76 o 
  -5   2   3    37428.93    36697.35    451.68 o 
  -4   2   3     4982.66     4866.95     62.87 o 
  -3   2   3    10461.69    10799.83    124.53 o 
  -2   2   3     2497.50     2404.13     43.01 o 
  -1   2   3      371.69      366.07     15.15 o 
   0   2   3     6668.45     7090.42    163.85 o 
   1   2   3    35190.56    35676.20    476.40 o 
   2   2   3     5194.62     4691.59     58.64 o 
   3   2   3    57971.29    56760.79    689.89 o 
   4   2   3    12707.05    13615.22    175.06 o 
   5   2   3     2071.17     2018.40     40.81 o 
   6   2   3     1790.98     1746.12     37.37 o 
   7   2   3      304.89      284.37     19.74 o 
   8   2   3      114.63      102.51     17.84 o 
   9   2   3     1974.96     1969.62     48.21 o 
  10   2   3      170.93      151.20     24.39 o 
  11   2   3      446.53      503.53     38.60 o 
 -12   3   3      194.06      271.42     50.16 o 
 -11   3   3       82.16       19.38     28.04 o 
 -10   3   3     2847.59     3063.16     77.13 o 
  -9   3   3      109.98       67.54     21.04 o 
  -8   3   3     4882.10     4939.61     75.11 o 
  -7   3   3      443.15      448.25     29.74 o 
  -6   3   3       76.77       70.87     12.80 o 
  -5   3   3        1.92        1.62     12.24 o 
  -4   3   3     5910.02     6193.66     78.09 o 
  -3   3   3        3.21       43.52      6.78 o 
  -2   3   3    78818.48    77554.34    928.47 o 
  -1   3   3      323.04      417.66     15.09 o 
   0   3   3    18035.06    18596.52    226.03 o 
   1   3   3      895.04      965.96     17.36 o 
   2   3   3     1218.81     1229.40     21.50 o 
   3   3   3      783.23      886.83     33.13 o 
   4   3   3       13.14       31.87      9.34 o 
   5   3   3      495.83      455.42     26.07 o 
   6   3   3     5968.99     5862.87     89.55 o 
   7   3   3       29.02       12.84     13.71 o 
   8   3   3      943.79     1039.88     35.78 o 
   9   3   3       43.37       28.31     17.87 o 
  10   3   3       94.76       71.67     22.76 o 
  11   3   3       10.10       -9.19     29.71 o 
 -12   4   3        0.07      -31.80     32.99 o 
 -11   4   3     1570.19     1792.83     66.69 o 
 -10   4   3       89.07      125.91     24.51 o 
  -9   4   3     6103.15     6357.28    105.83 o 
  -8   4   3        5.94      -21.80     14.54 o 
  -7   4   3     3237.14     3195.66     53.48 o 
  -6   4   3        5.93        3.26     11.59 o 
  -5   4   3      162.63      172.94     12.47 o 
  -4   4   3     2521.71     2586.05     40.53 o 
  -3   4   3    39197.51    37853.40    529.90 o 
  -2   4   3     1574.19     1568.66     33.01 o 
  -1   4   3    62462.37    61604.71    735.14 o 
   0   4   3      631.51      766.31     17.21 o 
   1   4   3     5072.71     5310.17     70.96 o 
   2   4   3        1.95       19.11      5.95 o 
   3   4   3      138.24      132.22     10.22 o 
   4   4   3     1871.53     1862.50     33.82 o 
   5   4   3     8020.23     7850.58    100.75 o 
   6   4   3      560.98      520.91     31.43 o 
   7   4   3     2620.75     2452.65     62.68 o 
   8   4   3        0.17      -21.64     14.43 o 
   9   4   3       20.17        6.93     19.73 o 
  10   4   3       32.25       19.14     24.40 o 
  11   4   3        3.28      -27.65     29.26 o 
 -12   5   3       32.45      -29.29     33.12 o 
 -11   5   3       11.62        7.67     32.28 o 
 -10   5   3      431.96      435.03     31.51 o 
  -9   5   3       14.10       -3.41     19.54 o 
  -8   5   3       40.78       52.34     19.08 o 
  -7   5   3       27.53       -4.27     12.94 o 
  -6   5   3     5612.12     5485.74     76.74 o 
  -5   5   3      475.70      496.71     25.83 o 
  -4   5   3     4193.25     3960.05     61.07 o 
  -3   5   3      165.33      154.65     10.19 o 
  -2   5   3     2146.75     2231.88     33.84 o 
  -1   5   3     3837.72     3733.28     61.83 o 
   0   5   3      671.09      689.71     15.98 o 
   1   5   3     1205.66     1099.13     32.28 o 
   2   5   3    40494.06    40569.61    548.21 o 
   3   5   3      338.75      368.84     15.83 o 
   4   5   3     4346.08     4154.18     59.07 o 
   5   5   3      192.89      148.62     13.78 o 
   6   5   3      197.96      238.43     19.29 o 
   7   5   3       14.70        9.67      9.68 o 
   8   5   3      746.45      717.91     51.22 o 
   9   5   3      263.89      280.27     27.14 o 
  10   5   3      829.84      875.55     46.47 o 
  11   5   3       61.04       33.53     49.61 o 
 -12   6   3        9.16      -15.75     35.06 o 
 -11   6   3       33.39       21.74     33.62 o 
 -10   6   3       12.78       -8.09     23.85 o 
  -9   6   3        6.85      -12.54     18.53 o 
  -8   6   3      878.46      884.92     36.74 o 
  -7   6   3     2272.58     2308.31     46.10 o 
  -6   6   3     3084.03     3046.84     51.75 o 
  -5   6   3    13257.48    13784.83    179.57 o 
  -4   6   3     7736.88     8151.95    102.46 o 
  -3   6   3     1462.81     1601.80     30.06 o 
  -2   6   3     2504.81     2526.41     38.29 o 
  -1   6   3     4045.10     3970.79     57.70 o 
   0   6   3    11801.63    12194.49    153.51 o 
   1   6   3    11782.68    11605.10    150.24 o 
   2   6   3    12579.02    12126.70    157.87 o 
   3   6   3    18998.32    17433.77    708.54 o 
   4   6   3     8901.13     8864.70    120.89 o 
   5   6   3      755.26      767.94     25.23 o 
   6   6   3     4071.48     4009.79     63.31 o 
   7   6   3      105.11       99.75     19.52 o 
   8   6   3     1071.20     1153.83     80.74 o 
   9   6   3      173.03      190.67     28.88 o 
  10   6   3      182.95      196.86     31.61 o 
  11   6   3      231.75      350.88    107.65 o 
 -12   7   3       14.94      -19.61     35.41 o 
 -11   7   3       58.81       37.13     34.08 o 
 -10   7   3      879.22      846.68     46.92 o 
  -9   7   3      408.41      419.87     34.62 o 
  -8   7   3      692.44      734.69     47.88 o 
  -7   7   3      362.41      349.60     21.88 o 
  -6   7   3     1305.91     1285.18     33.90 o 
  -5   7   3     1494.94     1444.62     32.72 o 
  -4   7   3        0.11       23.90      9.43 o 
  -3   7   3     1833.87     2021.06     40.40 o 
  -2   7   3    23201.01    22378.28    253.37 o 
  -1   7   3      932.01      806.59     22.99 o 
   0   7   3    16377.86    16879.43    209.59 o 
   1   7   3     2716.30     2793.93     57.14 o 
   2   7   3      291.37      281.20     16.93 o 
   3   7   3      470.58      381.24     21.49 o 
   4   7   3     2362.78     2176.67     46.01 o 
   5   7   3      473.38      393.97     25.26 o 
   6   7   3     5185.91     5214.62     87.34 o 
   7   7   3       17.10       35.52     18.71 o 
   8   7   3     1735.29     2021.86     99.30 o 
   9   7   3       50.82      106.84     24.21 o 
  10   7   3      158.06      164.77     33.44 o 
  11   7   3        9.03       -8.16     40.21 o 
 -11   8   3        8.58        7.52     35.36 o 
 -10   8   3        4.07      -35.95     24.05 o 
  -9   8   3      125.11       62.83     25.57 o 
  -8   8   3      102.79       85.72     24.93 o 
  -7   8   3     1896.78     1990.74     50.44 o 
  -6   8   3     1081.92     1068.21     57.27 o 
  -5   8   3     4994.42     4897.05     71.82 o 
  -4   8   3     2233.45     2160.04     39.94 o 
  -3   8   3     1320.18     1488.42     30.61 o 
  -2   8   3      154.14      196.51     12.29 o 
  -1   8   3    13433.35    13805.85    162.01 o 
   0   8   3      227.03      314.37     21.05 o 
   1   8   3     1143.58     1163.03     31.56 o 
   2   8   3     3013.90     3046.05     54.54 o 
   3   8   3     2524.21     2562.45     56.78 o 
   4   8   3     1387.11     1359.26     46.64 o 
   5   8   3      736.82      705.69     30.32 o 
   6   8   3       23.82       31.66     17.92 o 
   7   8   3     3051.75     3167.95     67.50 o 
   8   8   3      186.84      130.10     24.00 o 
   9   8   3      241.50      209.14     34.49 o 
  10   8   3       42.99       -4.54     26.12 o 
 -11   9   3       71.77       51.16     32.62 o 
 -10   9   3      253.07      232.89     34.22 o 
  -9   9   3      102.25       92.35     35.51 o 
  -8   9   3      549.89      540.02     37.56 o 
  -7   9   3      665.10      623.85     35.02 o 
  -6   9   3    11461.45    11676.41    164.39 o 
  -5   9   3     1143.02     1248.77     39.82 o 
  -4   9   3    13741.34    14055.80    170.01 o 
  -3   9   3     1280.06     1222.12     29.44 o 
  -2   9   3      642.02      593.32     20.58 o 
  -1   9   3     2250.56     2098.80     36.99 o 
   0   9   3     1725.83     1656.23     33.87 o 
   1   9   3      847.61     1018.13     32.07 o 
   2   9   3    20302.13    21004.77    268.46 o 
   3   9   3     1194.01     1193.40     49.89 o 
   4   9   3     7091.48     6991.68    106.76 o 
   5   9   3       64.22       48.37     15.29 o 
   6   9   3       51.14       -3.50     20.64 o 
   7   9   3        8.66      -17.11     19.03 o 
   8   9   3      262.38      237.19     27.25 o 
   9   9   3        6.92       11.75     24.56 o 
  10   9   3      443.12      358.07     43.96 o 
 -11  10   3      275.70      352.84     41.57 o 
 -10  10   3      145.09      163.08     37.96 o 
  -9  10   3      725.33      709.36     45.58 o 
  -8  10   3       72.56       39.53     22.00 o 
  -7  10   3       91.83       86.72     24.54 o 
  -6  10   3        0.95      -21.12     17.12 o 
  -5  10   3     1462.74     1440.54     57.54 o 
  -4  10   3      265.65      265.54     27.06 o 
  -3  10   3     4004.83     3981.28     61.49 o 
  -2  10   3        1.34       46.34     21.62 o 
  -1  10   3     4758.16     4950.66     70.37 o 
   0  10   3       38.88       42.86     11.44 o 
   1  10   3      595.29      641.09     31.44 o 
   2  10   3       83.15       76.72     17.31 o 
   3  10   3     2097.07     2213.44     56.43 o 
   4  10   3      719.24      789.20     33.50 o 
   5  10   3      320.10      300.21     24.31 o 
   6  10   3      320.90      283.79     28.60 o 
   7  10   3      240.16      245.30     26.44 o 
   8  10   3       25.56       23.29     21.82 o 
   9  10   3       41.64       26.42     24.08 o 
  10  10   3        0.37      -30.63     20.42 o 
 -10  11   3      701.15      792.63     54.87 o 
  -9  11   3       20.93       69.12     29.95 o 
  -8  11   3     1882.38     1971.55     76.00 o 
  -7  11   3       11.27        1.49     23.30 o 
  -6  11   3      141.04       56.48     37.07 o 
  -5  11   3      152.34      108.26     24.66 o 
  -4  11   3     2002.91     1982.52     63.36 o 
  -3  11   3      340.87      334.22     23.68 o 
  -2  11   3    19062.76    19682.68    255.75 o 
  -1  11   3       44.53       67.14     14.23 o 
   0  11   3     7308.86     7005.39    128.41 o 
   1  11   3      389.10      390.61     25.57 o 
   2  11   3       27.47       13.87     14.12 o 
   3  11   3      650.22      631.11     33.34 o 
   4  11   3      281.41      307.56     24.40 o 
   5  11   3      449.44      455.39     30.04 o 
   6  11   3     4545.86     4657.65    103.36 o 
   7  11   3      117.87       65.73     23.52 o 
   8  11   3      435.82      460.90     34.10 o 
   9  11   3      101.39       48.73     27.40 o 
 -10  12   3       40.92       42.43     38.56 o 
  -9  12   3      182.40      200.31     34.72 o 
  -8  12   3        0.23        8.19     26.92 o 
  -7  12   3       17.48       38.92     25.19 o 
  -6  12   3      177.10      204.96     24.44 o 
  -5  12   3     1372.31     1580.15     48.24 o 
  -4  12   3      758.43      776.29     35.29 o 
  -3  12   3       17.83       26.83     17.27 o 
  -2  12   3     1439.20     1380.85     82.48 o 
  -1  12   3     1047.46      980.97     42.86 o 
   0  12   3       26.99      -17.44     17.97 o 
   1  12   3      571.77      599.09     29.17 o 
   2  12   3       10.39      -17.04     15.92 o 
   3  12   3     2274.27     2301.75     61.98 o 
   4  12   3       54.10       77.93     21.56 o 
   5  12   3       68.40       85.58     22.62 o 
   6  12   3      430.90      433.66     31.32 o 
   7  12   3        9.79      -10.19     15.82 o 
   8  12   3       14.23       -4.42     22.86 o 
   9  12   3      173.27       71.24     40.00 o 
  -9  13   3       14.87       -0.64     29.82 o 
  -8  13   3        0.03        4.01     28.30 o 
  -7  13   3      199.26      147.80     29.86 o 
  -6  13   3     1388.31     1499.32     48.93 o 
  -5  13   3       28.78       17.48     19.84 o 
  -4  13   3     1279.79     1353.92     58.48 o 
  -3  13   3      163.85      146.71     26.55 o 
  -2  13   3      656.75      573.16     39.70 o 
  -1  13   3     1159.05     1123.43     46.31 o 
   0  13   3      146.27       55.98     26.93 o 
   1  13   3     1445.64     1296.71     42.83 o 
   2  13   3     3392.60     3531.72    111.41 o 
   3  13   3      591.60      598.51     37.05 o 
   4  13   3     1662.08     1790.98     52.66 o 
   5  13   3      115.64      155.41     24.30 o 
   6  13   3       62.70       50.33     22.58 o 
   7  13   3      347.26      335.16     35.45 o 
   8  13   3      101.32      146.16     33.78 o 
  -8  14   3      194.39      197.76     35.16 o 
  -7  14   3       31.97      -36.93     24.62 o 
  -6  14   3      150.48      172.29     29.55 o 
  -5  14   3       33.83      -25.63     19.29 o 
  -4  14   3      133.67      148.28     27.70 o 
  -3  14   3      255.16      224.03     29.94 o 
  -2  14   3      676.69      673.09     43.51 o 
  -1  14   3     2779.67     2830.74     86.25 o 
   0  14   3      706.75      614.18     78.99 o 
   1  14   3      101.68       85.79     44.35 o 
   2  14   3      247.13      244.33     28.29 o 
   3  14   3       44.01        9.49     13.70 o 
   4  14   3      139.14      132.87     23.48 o 
   5  14   3      254.54      251.65     28.10 o 
   6  14   3      146.46      106.82     25.98 o 
   7  14   3      418.23      433.59     39.22 o 
  -8  15   3        3.72       -4.57     30.16 o 
  -7  15   3       11.79       34.52     36.30 o 
  -6  15   3      300.42      378.45     46.64 o 
  -5  15   3       23.68      -10.17     25.50 o 
  -4  15   3        8.85      -23.50     23.95 o 
  -3  15   3       37.21       17.64     23.40 o 
  -2  15   3     1021.86     1140.73     50.71 o 
  -1  15   3       17.00       40.17     26.60 o 
   0  15   3      476.16      397.39     45.83 o 
   1  15   3       30.42       49.89     25.78 o 
   2  15   3      247.17      239.90     31.68 o 
   3  15   3       28.57        9.73     37.26 o 
   4  15   3       70.19       32.18     22.32 o 
   5  15   3      192.60      195.71     28.10 o 
   6  15   3      249.47      277.16     32.38 o 
   7  15   3        0.63       -3.50     28.19 o 
  -7  16   3      429.21      387.44     50.35 o 
  -6  16   3       75.18       80.23     39.92 o 
  -5  16   3     1050.26     1124.89     56.48 o 
  -4  16   3       49.02       76.41     34.68 o 
  -3  16   3       30.95       41.52     27.08 o 
  -2  16   3        5.79      -15.28     27.57 o 
  -1  16   3       14.19       22.35     25.14 o 
   0  16   3       11.07        7.26     22.29 o 
   1  16   3      659.33      706.19     45.23 o 
   2  16   3       47.77       63.39     28.47 o 
   3  16   3      913.97      848.74     57.69 o 
   4  16   3        0.70      -40.61     27.08 o 
   5  16   3        1.39       -2.85     31.88 o 
   6  16   3       24.52       -8.35     25.20 o 
  -5  17   3        2.77       56.85     38.57 o 
  -4  17   3       94.09       95.59     31.93 o 
  -3  17   3       52.08       93.23     31.89 o 
  -2  17   3       35.44       58.27     29.55 o 
  -1  17   3        2.50      -12.89     28.44 o 
   0  17   3        0.18       -2.27     24.89 o 
   1  17   3        0.03       65.32     30.29 o 
   2  17   3      557.65      577.69     45.62 o 
   3  17   3        0.47      -27.37     18.25 o 
   4  17   3       48.93       16.70     33.60 o 
  -4  18   3        1.12       -3.98     30.20 o 
  -3  18   3      491.18      407.01     49.20 o 
  -2  18   3       12.29       -4.49     30.36 o 
  -1  18   3      869.30      832.70     53.04 o 
   0  18   3        1.45      -22.63     26.52 o 
   1  18   3       50.43       19.31     31.28 o 
   2  18   3       13.46      -38.36     28.84 o 
   3  18   3        2.98      -25.22     16.82 o 
 -12   0   4      182.78      172.70     49.79 o 
 -10   0   4      145.93      120.40     40.28 o 
  -8   0   4     5792.37     5703.43    115.89 o 
  -6   0   4     4929.56     4807.63     94.71 o 
  -4   0   4     3854.39     3902.50     72.92 o 
  -2   0   4     2109.41     2103.83     40.53 o 
   0   0   4    64090.53    63263.28    989.09 o 
   2   0   4    15567.73    15223.54    242.72 o 
   4   0   4      732.93      716.63     30.22 o 
   6   0   4       86.11      108.96     22.30 o 
   8   0   4     2472.02     2426.92     94.70 o 
  10   0   4      674.21      768.03     60.90 o 
 -13   1   4       53.44       43.58     33.40 o 
 -12   1   4       61.44       31.40     31.80 o 
 -11   1   4      202.17      125.57     31.72 o 
 -10   1   4      169.30      130.87     29.11 o 
  -9   1   4      215.98      208.18     28.30 o 
  -8   1   4     1446.81     1506.70     38.99 o 
  -7   1   4     6954.90     7002.56     93.36 o 
  -6   1   4     2899.86     2851.17     87.51 o 
  -5   1   4     3237.98     3548.00     59.34 o 
  -4   1   4     6383.07     6308.83     77.96 o 
  -3   1   4    10723.52    10857.34    274.91 o 
  -2   1   4     6491.07     6631.24     77.37 o 
  -1   1   4    13961.42    14010.25    170.40 o 
   0   1   4    34839.21    37068.76    405.20 o 
   1   1   4    65829.67    66883.91   1049.27 o 
   2   1   4    20437.04    20939.76    233.31 o 
   3   1   4      902.01      991.42     29.88 o 
   4   1   4    14171.85    14325.90    167.02 o 
   5   1   4      744.52      724.53     25.88 o 
   6   1   4     4771.20     4626.93     74.97 o 
   7   1   4     1195.12     1189.15     35.29 o 
   8   1   4     2748.99     2724.78     54.11 o 
   9   1   4     1001.27     1076.18     42.69 o 
  10   1   4      737.79      749.69     42.88 o 
  11   1   4      107.54       75.38     28.56 o 
 -13   2   4      144.82       84.58     35.09 o 
 -12   2   4      157.85      173.11     35.65 o 
 -11   2   4      726.84      685.82     45.95 o 
 -10   2   4      146.66      118.31     28.60 o 
  -9   2   4     1600.33     1674.49     48.56 o 
  -8   2   4     1087.45     1106.49     32.72 o 
  -7   2   4     5264.19     5169.07     73.93 o 
  -6   2   4     1223.01     1163.06     27.67 o 
  -5   2   4    18211.78    18631.20    213.40 o 
  -4   2   4     3710.94     3554.92     48.40 o 
  -3   2   4     1647.63     1467.86     28.06 o 
  -2   2   4    15987.97    15862.36    362.32 o 
  -1   2   4    14322.57    14944.27    183.02 o 
   0   2   4    15272.16    15913.89    177.31 o 
   1   2   4     6077.98     6069.08     72.19 o 
   2   2   4     2587.20     2601.14     36.76 o 
   3   2   4    20402.78    21508.44    242.02 o 
   4   2   4     2427.01     2399.34     48.66 o 
   5   2   4     1257.44     1174.43     31.48 o 
   6   2   4      306.55      342.76     26.81 o 
   7   2   4       34.87       -0.99     12.85 o 
   8   2   4      371.25      389.62     24.15 o 
   9   2   4        5.36      -12.15     21.59 o 
  10   2   4       65.81       41.19     25.14 o 
  11   2   4        0.42       11.31     30.32 o 
 -12   3   4      626.23      623.10     47.58 o 
 -11   3   4      501.23      573.91     69.39 o 
 -10   3   4     1552.99     1685.69     68.97 o 
  -9   3   4       40.12       36.15     20.51 o 
  -8   3   4     4832.33     5033.36     86.31 o 
  -7   3   4     2875.63     2861.65     49.35 o 
  -6   3   4     9223.49     8692.95    109.59 o 
  -5   3   4      905.16      752.79     22.41 o 
  -4   3   4    20265.97    20163.11    228.06 o 
  -3   3   4    36624.07    35430.41    426.12 o 
  -2   3   4    29534.48    29452.43    375.19 o 
  -1   3   4      537.93      602.06     14.04 o 
   0   3   4    41788.54    42117.06    571.30 o 
   1   3   4     1536.96     1453.45     31.08 o 
   2   3   4     4974.68     4772.78     60.55 o 
   3   3   4     2277.27     2017.37     33.03 o 
   4   3   4     9917.02     9796.17    130.87 o 
   5   3   4    10609.38    10137.31    209.63 o 
   6   3   4     3028.48     3203.61     54.22 o 
   7   3   4        6.48       12.98     10.13 o 
   8   3   4      616.93      609.80     27.93 o 
   9   3   4        3.94      -15.42     18.52 o 
  10   3   4      216.20      147.35     34.52 o 
  11   3   4      154.89      151.07     36.14 o 
 -12   4   4       41.99       61.04     37.16 o 
 -11   4   4      173.69      133.45     32.39 o 
 -10   4   4      174.35      186.74     30.94 o 
  -9   4   4      230.78      172.49     29.88 o 
  -8   4   4     1582.68     1470.37     44.76 o 
  -7   4   4     3660.22     3674.95     65.79 o 
  -6   4   4       42.15       65.39     11.50 o 
  -5   4   4     3228.47     3215.19     49.04 o 
  -4   4   4    23658.84    23340.88    287.29 o 
  -3   4   4     4966.95     4919.35     63.36 o 
  -2   4   4    13015.70    13245.15    181.34 o 
  -1   4   4     1280.43     1394.66     23.86 o 
   0   4   4     2377.51     2365.11     33.86 o 
   1   4   4    14080.52    13315.35    362.07 o 
   2   4   4        6.15       60.83     20.79 o 
   3   4   4     4883.33     4845.50     64.36 o 
   4   4   4    14949.47    14151.10    183.11 o 
   5   4   4     2230.71     2013.79     38.98 o 
   6   4   4     8177.22     8337.50    109.66 o 
   7   4   4      517.51      419.34     22.34 o 
   8   4   4      139.93      117.67     17.84 o 
   9   4   4      136.49      156.07     26.43 o 
  10   4   4       88.74       56.74     31.41 o 
  11   4   4      212.06      218.42     39.13 o 
 -12   5   4      194.75      252.90     44.57 o 
 -11   5   4      159.27      198.60     40.47 o 
 -10   5   4     1300.62     1352.89     48.21 o 
  -9   5   4      112.47       85.86     21.47 o 
  -8   5   4     2909.17     2998.12     63.45 o 
  -7   5   4     3668.41     3780.05     60.82 o 
  -6   5   4    12974.28    13000.95    157.65 o 
  -5   5   4      159.00      110.98     11.74 o 
  -4   5   4     6602.92     6459.21    122.20 o 
  -3   5   4    18582.46    18790.50    213.42 o 
  -2   5   4    13933.04    13937.21    347.26 o 
  -1   5   4      958.25      887.50     19.30 o 
   0   5   4    13224.39    13341.62    153.36 o 
   1   5   4     6433.38     6406.24    117.97 o 
   2   5   4    12863.74    13154.59    168.73 o 
   3   5   4     1531.42     1506.51     29.29 o 
   4   5   4     2366.28     2450.41     45.28 o 
   5   5   4     8104.10     7679.71    100.24 o 
   6   5   4      784.09      753.53     27.04 o 
   7   5   4      364.60      369.32     22.00 o 
   8   5   4      171.83      183.48     25.55 o 
   9   5   4       77.88       70.39     24.96 o 
  10   5   4       57.26       65.99     32.08 o 
  11   5   4      135.99      149.47     37.54 o 
 -12   6   4      181.44      151.64     42.02 o 
 -11   6   4       18.58      -28.11     31.39 o 
 -10   6   4      404.00      349.52     34.05 o 
  -9   6   4       58.95       54.39     20.67 o 
  -8   6   4     1568.61     1502.22     53.13 o 
  -7   6   4      148.49      103.52     15.93 o 
  -6   6   4     1969.95     2091.04     41.29 o 
  -5   6   4      466.32      426.26     20.01 o 
  -4   6   4    14328.33    14847.68    174.15 o 
  -3   6   4     1621.72     1523.46     29.22 o 
  -2   6   4     1823.29     1810.64     33.68 o 
  -1   6   4     5343.38     5262.57     73.55 o 
   0   6   4    14067.43    14270.71    164.74 o 
   1   6   4     5721.97     5571.16     78.10 o 
   2   6   4     8652.21     8951.02    118.46 o 
   3   6   4     1340.93     1253.33     26.37 o 
   4   6   4     3111.00     3118.03     53.80 o 
   5   6   4     2056.98     1916.66     38.66 o 
   6   6   4       52.40       45.08     16.00 o 
   7   6   4     2022.11     2133.21     53.31 o 
   8   6   4     1157.64     1150.26     43.54 o 
   9   6   4     1037.82      964.50     78.77 o 
  10   6   4      164.63      133.53     44.56 o 
  11   6   4      228.31      230.42     52.42 o 
 -12   7   4        2.45      -23.53     36.18 o 
 -11   7   4      180.64      102.95     37.40 o 
 -10   7   4        8.80      -21.80     24.08 o 
  -9   7   4      154.07      128.77     26.42 o 
  -8   7   4        2.62      -22.11     18.72 o 
  -7   7   4     1933.87     1971.34     50.55 o 
  -6   7   4        6.98      -15.80     10.53 o 
  -5   7   4      289.04      280.47     16.74 o 
  -4   7   4        4.96        7.89      9.30 o 
  -3   7   4     4414.80     4515.55     62.56 o 
  -2   7   4     3307.28     3332.89     53.15 o 
  -1   7   4     4065.88     3823.18     58.29 o 
   0   7   4       40.20       63.55      8.70 o 
   1   7   4    13287.66    13337.92    194.85 o 
   2   7   4     2037.09     2126.05     42.36 o 
   3   7   4      517.22      582.57     29.88 o 
   4   7   4      402.45      355.00     26.20 o 
   5   7   4      811.83      824.96     33.28 o 
   6   7   4     1281.99     1396.23     43.00 o 
   7   7   4      123.72      134.78     21.59 o 
   8   7   4       50.01       54.57     21.34 o 
   9   7   4      795.93      823.68     67.63 o 
  10   7   4      108.57       88.11     55.49 o 
 -11   8   4      147.91      126.46     46.20 o 
 -10   8   4       19.92      -32.22     24.76 o 
  -9   8   4      667.18      658.97     50.27 o 
  -8   8   4     1291.22     1405.19     52.77 o 
  -7   8   4     2006.72     2143.04     62.02 o 
  -6   8   4     3447.80     3525.08     59.43 o 
  -5   8   4     4411.85     4499.65     67.94 o 
  -4   8   4     1572.66     1604.19     34.27 o 
  -3   8   4     6737.83     6911.56     89.76 o 
  -2   8   4      516.73      551.04     23.73 o 
  -1   8   4    11632.86    11690.05    232.34 o 
   0   8   4    11618.19    11697.04    151.56 o 
   1   8   4     4484.93     4264.72     76.51 o 
   2   8   4     5513.94     5262.80     81.51 o 
   3   8   4     6433.21     6282.00     95.12 o 
   4   8   4     1053.05      910.18     37.73 o 
   5   8   4     4795.02     4696.44     80.53 o 
   6   8   4       75.93       51.64     18.52 o 
   7   8   4      942.10      822.56     36.92 o 
   8   8   4      849.30      770.60     38.15 o 
   9   8   4      371.58      481.78     46.19 o 
  10   8   4       26.44       -9.18     28.41 o 
 -11   9   4      335.83      342.02     49.38 o 
 -10   9   4      290.52      339.21     39.64 o 
  -9   9   4       61.10       31.49     27.05 o 
  -8   9   4      190.95      212.26     29.17 o 
  -7   9   4     1228.12     1231.61     86.76 o 
  -6   9   4      209.22      242.77     26.92 o 
  -5   9   4        3.77       28.06     14.32 o 
  -4   9   4      180.86      235.34     17.40 o 
  -3   9   4     4734.89     4990.05     70.64 o 
  -2   9   4     1610.99     1548.16     35.89 o 
  -1   9   4     1462.40     1491.70     33.46 o 
   0   9   4      115.40       45.78     10.96 o 
   1   9   4     7943.51     7721.44    143.07 o 
   2   9   4       17.11       60.76     14.59 o 
   3   9   4       98.94      111.94     17.14 o 
   4   9   4      151.31       90.68     28.17 o 
   5   9   4      112.59       80.75     19.51 o 
   6   9   4       17.63      -22.08     17.69 o 
   7   9   4      479.17      432.11     30.61 o 
   8   9   4        9.64      -20.86     22.86 o 
   9   9   4      152.69      111.62     31.37 o 
  10   9   4       75.29       57.48     42.73 o 
 -11  10   4      370.72      466.52     67.93 o 
 -10  10   4       60.38       73.79     48.52 o 
  -9  10   4     1299.11     1473.22     60.93 o 
  -8  10   4       79.62       52.98     27.37 o 
  -7  10   4     2283.62     2381.84     67.77 o 
  -6  10   4       21.90       44.00     18.44 o 
  -5  10   4     3930.35     4029.12     74.33 o 
  -4  10   4     3578.48     3618.01     67.32 o 
  -3  10   4     9301.92     9183.95    118.05 o 
  -2  10   4     1672.83     1663.92     41.39 o 
  -1  10   4     9507.88     9534.37    130.29 o 
   0  10   4     2813.02     2805.92     60.81 o 
   1  10   4     5667.48     5870.66    117.52 o 
   2  10   4      351.66      338.04     22.60 o 
   3  10   4     3442.21     3388.73     64.56 o 
   4  10   4     1066.01     1135.90     61.61 o 
   5  10   4     2486.59     2547.05     66.03 o 
   6  10   4       93.55       97.11     22.68 o 
   7  10   4      851.02      852.88     40.15 o 
   8  10   4      190.90      214.74     30.51 o 
   9  10   4       91.53      124.22     30.35 o 
 -10  11   4       31.40       18.88     43.54 o 
  -9  11   4       36.42      -14.22     22.86 o 
  -8  11   4       11.40       50.90     27.08 o 
  -7  11   4      966.03      977.27     46.87 o 
  -6  11   4       25.16      -24.49     17.19 o 
  -5  11   4      551.11      506.71     28.62 o 
  -4  11   4        1.26        4.81     26.76 o 
  -3  11   4     3521.38     3554.43     67.32 o 
  -2  11   4       23.42      113.04     24.74 o 
  -1  11   4      157.52       94.71     33.08 o 
   0  11   4        3.73       47.40     32.63 o 
   1  11   4     2197.28     2035.69    107.78 o 
   2  11   4      202.99      183.03     19.60 o 
   3  11   4     1764.10     1769.45     46.74 o 
   4  11   4      128.77      102.97     21.84 o 
   5  11   4     1460.00     1614.45     49.48 o 
   6  11   4      253.77      236.31     33.49 o 
   7  11   4      112.83      120.50     24.96 o 
   8  11   4        1.02      -17.22     24.29 o 
   9  11   4        1.36      -14.07     26.46 o 
 -10  12   4       18.46      -17.32     33.11 o 
  -9  12   4      335.79      303.50     38.70 o 
  -8  12   4      632.33      668.22     45.08 o 
  -7  12   4      886.79      905.87     47.54 o 
  -6  12   4      172.97      178.14     27.14 o 
  -5  12   4     1729.94     1735.57     49.33 o 
  -4  12   4     2404.97     2525.72     56.84 o 
  -3  12   4      120.72       82.17     20.62 o 
  -2  12   4     3012.15     3082.63     83.08 o 
  -1  12   4     1262.97     1598.89    113.53 o 
   0  12   4      941.66      899.00     34.59 o 
   1  12   4     3725.84     3494.98    133.43 o 
   2  12   4       53.82       50.57     20.61 o 
   3  12   4     2163.23     2162.63     54.89 o 
   4  12   4     2507.51     2585.04     69.38 o 
   5  12   4      109.79      127.56     23.79 o 
   6  12   4      923.05      943.36     63.34 o 
   7  12   4      153.68      114.96     24.92 o 
   8  12   4       46.60       27.68     26.25 o 
  -9  13   4        0.17       -8.84     28.89 o 
  -8  13   4       16.58       -5.68     26.96 o 
  -7  13   4      284.26      229.31     32.50 o 
  -6  13   4        4.46      -20.75     22.41 o 
  -5  13   4      277.84      276.61     28.32 o 
  -4  13   4       25.30       25.75     18.71 o 
  -3  13   4     1145.35     1178.37     80.81 o 
  -2  13   4      123.64       82.01     23.56 o 
  -1  13   4        2.43       -6.04     25.63 o 
   0  13   4      191.53      158.73     21.12 o 
   1  13   4     1461.06     1527.67     58.92 o 
   2  13   4      147.96      163.11     25.78 o 
   3  13   4       80.95       77.67     22.21 o 
   4  13   4      318.99      368.28     32.53 o 
   5  13   4      528.14      556.38     34.28 o 
   6  13   4      287.08      271.53     31.75 o 
   7  13   4        0.30      -12.53     23.09 o 
   8  13   4       93.32      144.57     31.06 o 
  -8  14   4      180.30      105.51     32.71 o 
  -7  14   4       12.88       16.59     27.32 o 
  -6  14   4      130.25       94.05     27.27 o 
  -5  14   4        8.31      -32.72     21.82 o 
  -4  14   4      881.55      900.03     45.62 o 
  -3  14   4      477.55      352.40     44.61 o 
  -2  14   4      426.30      351.17     32.95 o 
  -1  14   4      395.85      329.11     37.85 o 
   0  14   4     1347.15     1445.37     55.33 o 
   1  14   4      211.38      198.44     28.98 o 
   2  14   4      579.38      491.50     30.82 o 
   3  14   4      142.16      162.67     59.15 o 
   4  14   4      118.16      137.67     22.32 o 
   5  14   4      204.25      227.60     28.01 o 
   6  14   4        0.31      -17.45     22.78 o 
   7  14   4       94.66       89.60     27.49 o 
  -8  15   4      173.80      149.24     34.68 o 
  -7  15   4      355.86      383.92     39.68 o 
  -6  15   4      664.52      638.03     53.81 o 
  -5  15   4        6.91      -43.23     29.16 o 
  -4  15   4      302.68      331.18     34.28 o 
  -3  15   4      495.03      436.39     35.75 o 
  -2  15   4      293.14      332.69     33.44 o 
  -1  15   4      295.04      325.53     53.38 o 
   0  15   4      486.17      526.10     39.68 o 
   1  15   4      659.77      706.50     43.40 o 
   2  15   4     1141.51     1083.08     51.11 o 
   3  15   4        0.46        4.53     22.36 o 
   4  15   4      220.53      221.50     31.72 o 
   5  15   4      457.02      425.07     34.37 o 
   6  15   4       60.77       71.45     26.95 o 
  -7  16   4       70.77      107.81     40.82 o 
  -6  16   4      137.43      152.58     41.86 o 
  -5  16   4      117.67      162.65     40.51 o 
  -4  16   4        3.03       23.07     31.03 o 
  -3  16   4      155.99      131.91     29.71 o 
  -2  16   4        0.15        0.65     28.22 o 
  -1  16   4        9.48      -27.54     24.29 o 
   0  16   4      540.86      503.64     49.41 o 
   1  16   4       99.93      134.45     41.99 o 
   2  16   4      384.76      432.76     40.05 o 
   3  16   4      117.85      133.14     31.89 o 
   4  16   4        0.08      -28.63     29.96 o 
   5  16   4      118.31       93.23     26.92 o 
  -5  17   4       19.85       67.21     38.58 o 
  -4  17   4      466.31      459.08     42.92 o 
  -3  17   4      534.50      501.67     58.05 o 
  -2  17   4      622.78      491.10     42.11 o 
  -1  17   4       30.23       24.82     29.22 o 
   0  17   4      477.78      431.44     41.17 o 
   1  17   4      306.45      320.23     38.26 o 
   2  17   4      124.65      131.52     34.77 o 
   3  17   4       13.56      -41.85     27.90 o 
   4  17   4       89.19       64.31     20.63 o 
  -4  18   4       63.22       68.46     49.19 o 
  -3  18   4       21.77      -14.24     36.86 o 
  -2  18   4       73.27       97.04     34.38 o 
  -1  18   4      109.39      134.60     35.46 o 
   0  18   4       92.53      162.71     37.86 o 
   1  18   4        0.92       14.23     30.48 o 
   2  18   4        7.99      -28.75     28.61 o 
 -13   0   5       95.57       73.16     49.70 o 
 -11   0   5       80.61        0.04     38.98 o 
  -9   0   5     4250.66     4192.48    160.84 o 
  -7   0   5       13.05      -19.69     25.20 o 
  -5   0   5     5346.94     5688.21    103.20 o 
  -3   0   5    19327.02    18403.48   1216.78 o 
  -1   0   5    80305.98    78633.32   1232.64 o 
   1   0   5     9106.74     9549.23    190.95 o 
   3   0   5      317.22      418.72     21.19 o 
   5   0   5     3298.79     3143.78     71.18 o 
   7   0   5     7998.93     8189.46    245.65 o 
   9   0   5      748.02      822.29     59.83 o 
  11   0   5      584.89      640.08     62.43 o 
 -13   1   5       32.64       -2.87     32.56 o 
 -12   1   5      412.78      421.45     41.76 o 
 -11   1   5       20.97      -30.31     27.09 o 
 -10   1   5       44.12      -17.92     24.86 o 
  -9   1   5      442.52      446.85     35.31 o 
  -8   1   5        5.48      -22.27     14.84 o 
  -7   1   5      361.40      368.89     24.84 o 
  -6   1   5     8687.43     8262.77    103.82 o 
  -5   1   5      178.24      181.03     18.66 o 
  -4   1   5    17307.37    17322.85    219.75 o 
  -3   1   5     1691.68     1712.36     81.46 o 
  -2   1   5     2997.68     3115.05     40.47 o 
  -1   1   5     6429.46     6471.85     83.06 o 
   0   1   5      995.73     1079.35     17.86 o 
   1   1   5      227.84      301.51     17.53 o 
   2   1   5     9616.42     9273.93    108.76 o 
   3   1   5        2.12        3.87      6.92 o 
   4   1   5     7016.85     7116.52     90.37 o 
   5   1   5       92.05       56.47     11.47 o 
   6   1   5     1292.02     1151.99     39.78 o 
   7   1   5       51.91       79.84     17.42 o 
   8   1   5      261.54      275.52     28.39 o 
   9   1   5        3.44       18.17     22.93 o 
  10   1   5      126.04      129.96     28.90 o 
  11   1   5       14.50        4.12     28.32 o 
 -13   2   5      327.31      339.42     42.33 o 
 -12   2   5        0.12       -0.83     30.20 o 
 -11   2   5      257.36      189.59     34.13 o 
 -10   2   5       41.60       -3.11     25.64 o 
  -9   2   5        9.14      -33.11     22.08 o 
  -8   2   5      402.17      373.17     35.88 o 
  -7   2   5     3559.48     3449.07     54.43 o 
  -6   2   5      421.59      329.87     20.95 o 
  -5   2   5    43291.62    43456.68    533.93 o 
  -4   2   5     4345.26     4039.80     62.07 o 
  -3   2   5    12113.46    12398.80    200.36 o 
  -2   2   5     6474.68     6234.92     81.19 o 
  -1   2   5     1038.63     1073.67     20.54 o 
   0   2   5    10332.61    10306.04    117.92 o 
   1   2   5    19236.26    18897.60    230.07 o 
   2   2   5     1135.44     1004.20     20.11 o 
   3   2   5    30531.04    30052.49    362.52 o 
   4   2   5     2303.24     1897.11     34.71 o 
   5   2   5     3592.60     3731.87     56.89 o 
   6   2   5     3783.50     3826.77     66.61 o 
   7   2   5      163.47      160.31     17.95 o 
   8   2   5     1251.05     1075.40     62.08 o 
   9   2   5      631.75      571.39     42.16 o 
  10   2   5      314.30      320.46     33.74 o 
  11   2   5      239.65      181.61     38.01 o 
 -13   3   5        0.03      -37.10     31.40 o 
 -12   3   5       66.31       24.34     31.21 o 
 -11   3   5       70.29       76.48     32.28 o 
 -10   3   5     2727.58     2973.32    101.99 o 
  -9   3   5      198.84      269.26     31.23 o 
  -8   3   5     4310.54     4225.96     97.28 o 
  -7   3   5      777.50      781.03     30.41 o 
  -6   3   5      670.92      750.06     22.35 o 
  -5   3   5     2609.88     2534.30     40.06 o 
  -4   3   5     1096.84      986.27     26.84 o 
  -3   3   5     7642.33     7395.39    119.26 o 
  -2   3   5    54780.02    54852.48    662.35 o 
  -1   3   5     5783.13     5519.87     73.65 o 
   0   3   5    21539.20    21864.52    243.30 o 
   1   3   5    14400.88    14240.56    176.35 o 
   2   3   5     1749.53     1830.84     29.61 o 
   3   3   5     8073.88     8160.89     99.97 o 
   4   3   5      148.93      200.36     12.99 o 
   5   3   5     4599.31     4568.03     81.36 o 
   6   3   5     3517.77     3485.78     69.81 o 
   7   3   5     1536.25     1527.18     41.03 o 
   8   3   5      635.13      706.52     36.33 o 
   9   3   5      622.03      609.95     37.82 o 
  10   3   5        4.50      -23.97     41.19 o 
  11   3   5      224.84      239.40     40.78 o 
 -12   4   5        7.88      -12.52     29.21 o 
 -11   4   5     1207.49     1369.32     60.64 o 
 -10   4   5       73.53       98.38     28.57 o 
  -9   4   5     7350.59     7754.45    122.70 o 
  -8   4   5      907.74      939.40     49.83 o 
  -7   4   5     5245.98     5393.82     88.25 o 
  -6   4   5      780.61      782.87     23.64 o 
  -5   4   5     1285.27     1277.25     27.16 o 
  -4   4   5      970.33      961.38     50.05 o 
  -3   4   5    17187.53    16513.50    225.29 o 
  -2   4   5     2408.32     2523.87     37.35 o 
  -1   4   5    65906.06    66705.55    732.07 o 
   0   4   5     1367.81     1237.48     27.42 o 
   1   4   5    10079.09     9728.97    124.68 o 
   2   4   5      791.29      779.20     19.36 o 
   3   4   5      364.48      416.50     16.56 o 
   4   4   5     2063.19     2077.28     37.87 o 
   5   4   5     3382.58     3223.45     57.43 o 
   6   4   5       97.89      101.89     15.06 o 
   7   4   5     3401.32     3318.00     58.93 o 
   8   4   5      124.22       84.79     19.58 o 
   9   4   5      123.78      102.10     32.79 o 
  10   4   5        0.33        0.13     29.71 o 
  11   4   5      142.38      216.12     40.00 o 
 -12   5   5       92.61       63.72     37.53 o 
 -11   5   5        0.40      -39.17     26.12 o 
 -10   5   5       66.32       88.47     28.19 o 
  -9   5   5      150.87      164.81     23.72 o 
  -8   5   5      504.09      449.08     33.63 o 
  -7   5   5      142.43      139.29     19.47 o 
  -6   5   5     8605.64     8733.45    111.51 o 
  -5   5   5      932.49      987.58     37.33 o 
  -4   5   5    16018.22    16291.59    188.64 o 
  -3   5   5     2621.91     2600.96     43.29 o 
  -2   5   5     1356.56     1280.98     24.85 o 
  -1   5   5     8702.15     8441.86    101.44 o 
   0   5   5     1745.88     1834.43     30.83 o 
   1   5   5     9601.49     9352.71    155.92 o 
   2   5   5    24644.66    24872.57    307.62 o 
   3   5   5     8250.42     8135.49    101.47 o 
   4   5   5     6568.17     6540.44     92.50 o 
   5   5   5     1607.85     1490.11     37.85 o 
   6   5   5      219.64      272.08     18.61 o 
   7   5   5     1838.86     1794.33     48.53 o 
   8   5   5      250.50      240.85     28.02 o 
   9   5   5      988.30     1057.16    118.25 o 
  10   5   5      329.01      367.68     42.08 o 
  11   5   5      204.81      280.34     42.10 o 
 -12   6   5       96.67       86.92     39.25 o 
 -11   6   5       49.58       13.45     33.59 o 
 -10   6   5       30.97       19.33     26.31 o 
  -9   6   5       42.80       45.09     20.48 o 
  -8   6   5       31.88       -0.59     18.00 o 
  -7   6   5     2571.83     2511.44     56.03 o 
  -6   6   5      102.74      122.24     14.11 o 
  -5   6   5    15148.57    15049.21    359.35 o 
  -4   6   5      334.67      407.26     17.07 o 
  -3   6   5     2032.77     2019.14     37.63 o 
  -2   6   5      170.02      149.21     13.30 o 
  -1   6   5     2757.52     2545.42     39.32 o 
   0   6   5     1403.40     1520.34     28.49 o 
   1   6   5     6752.24     6699.67    167.50 o 
   2   6   5      568.28      655.18     22.03 o 
   3   6   5    14241.56    14208.56    167.79 o 
   4   6   5       12.35       -8.20      9.97 o 
   5   6   5      251.91      201.96     17.03 o 
   6   6   5      564.13      481.45     26.87 o 
   7   6   5       37.66       28.38     18.00 o 
   8   6   5      188.15      194.76     27.76 o 
   9   6   5       28.47       18.83     28.97 o 
  10   6   5       17.79       15.64     30.25 o 
 -12   7   5        1.86      -50.72     33.81 o 
 -11   7   5        0.73      -37.38     32.34 o 
 -10   7   5      665.36      614.36     77.63 o 
  -9   7   5       46.15      -12.77     26.79 o 
  -8   7   5     2014.61     2006.19     53.12 o 
  -7   7   5       62.39       55.17     18.91 o 
  -6   7   5      330.75      286.56     20.00 o 
  -5   7   5        0.34        4.61     10.62 o 
  -4   7   5       48.44       47.61     10.23 o 
  -3   7   5        4.54       14.26      8.29 o 
  -2   7   5    18549.17    18672.18    232.88 o 
  -1   7   5       99.20      124.19     10.66 o 
   0   7   5    21520.54    22220.55    252.40 o 
   1   7   5      193.98      161.85     18.86 o 
   2   7   5       52.86       57.92      8.37 o 
   3   7   5        7.62        1.95      7.89 o 
   4   7   5      679.83      621.54     36.49 o 
   5   7   5        7.22       -1.60      9.76 o 
   6   7   5     5366.81     5349.34     97.03 o 
   7   7   5        0.99      -13.13     21.69 o 
   8   7   5     1617.84     1709.09     58.19 o 
   9   7   5        1.47       35.82     29.99 o 
  10   7   5       91.25       30.39     46.87 o 
 -11   8   5        8.03      -48.68     32.46 o 
 -10   8   5       81.43       37.10     26.69 o 
  -9   8   5      311.12      275.22     32.91 o 
  -8   8   5      247.64      288.88     30.57 o 
  -7   8   5      328.36      329.58     28.81 o 
  -6   8   5       26.51       33.63     15.04 o 
  -5   8   5     6179.16     6290.41     87.09 o 
  -4   8   5      154.24      150.56     13.52 o 
  -3   8   5      154.35      183.53     13.38 o 
  -2   8   5      212.58      176.89     16.04 o 
  -1   8   5     6283.93     6251.71    100.50 o 
   0   8   5     3182.30     3016.16     46.83 o 
   1   8   5       89.75       72.09     11.72 o 
   2   8   5      855.22      910.25     31.38 o 
   3   8   5     3782.77     3733.98     73.67 o 
   4   8   5        5.38       16.72     14.43 o 
   5   8   5      218.42      138.24     24.91 o 
   6   8   5       49.48       24.51     18.15 o 
   7   8   5      688.79      609.39     37.41 o 
   8   8   5       77.40      138.31     27.92 o 
   9   8   5       15.44       23.91     29.98 o 
  10   8   5       92.93      110.69     35.08 o 
 -11   9   5        5.46      -17.40     35.47 o 
 -10   9   5       36.45        8.17     26.11 o 
  -9   9   5       37.39       -1.62     24.64 o 
  -8   9   5      388.73      362.16     33.11 o 
  -7   9   5       12.71        9.42     22.63 o 
  -6   9   5     8448.90     8775.29    149.02 o 
  -5   9   5      537.68      557.46     24.80 o 
  -4   9   5    12167.70    12692.78    155.72 o 
  -3   9   5      646.74      540.37     21.57 o 
  -2   9   5      391.92      367.80     27.19 o 
  -1   9   5      853.11      862.93     26.68 o 
   0   9   5     1046.20     1130.60     27.67 o 
   1   9   5       62.17       86.40     21.32 o 
   2   9   5    12093.09    12118.47    165.41 o 
   3   9   5      814.14      742.51     33.49 o 
   4   9   5     5606.35     5610.49    119.06 o 
   5   9   5      159.72      142.57     26.58 o 
   6   9   5      417.22      407.37     28.63 o 
   7   9   5       97.90       94.43     22.30 o 
   8   9   5       54.30       89.32     26.15 o 
   9   9   5       49.26      -28.28     29.62 o 
 -11  10   5        2.82        5.86     37.28 o 
 -10  10   5       46.41       47.02     36.77 o 
  -9  10   5      726.89      759.65     59.83 o 
  -8  10   5       77.29       60.90     25.03 o 
  -7  10   5       31.46       14.66     22.90 o 
  -6  10   5      629.74      602.38     36.33 o 
  -5  10   5     2206.98     2265.52     53.59 o 
  -4  10   5     2087.17     1980.28     42.73 o 
  -3  10   5      104.37      119.36     15.40 o 
  -2  10   5     2317.37     2315.62     61.27 o 
  -1  10   5     5130.09     5422.47    111.19 o 
   0  10   5     2607.79     2346.52    129.45 o 
   1  10   5      420.28      408.45     26.58 o 
   2  10   5     1706.35     1681.41     44.22 o 
   3  10   5     1248.09     1319.34     40.63 o 
   4  10   5     2182.65     2232.52     53.38 o 
   5  10   5        9.73        1.83     16.75 o 
   6  10   5      902.11      867.91     38.99 o 
   7  10   5      591.22      598.50     39.89 o 
   8  10   5      589.67      583.49     40.95 o 
   9  10   5        1.67      -14.94     30.53 o 
 -10  11   5      973.03     1078.50     69.05 o 
  -9  11   5       97.14       73.78     32.00 o 
  -8  11   5     1626.54     1731.41     63.64 o 
  -7  11   5      257.38      245.78     30.20 o 
  -6  11   5      147.08      142.99     25.44 o 
  -5  11   5       21.22      -15.07     21.86 o 
  -4  11   5      647.23      609.53     29.91 o 
  -3  11   5      173.30      215.39     34.72 o 
  -2  11   5    10519.06    10754.48    166.58 o 
  -1  11   5        5.57       -6.61     15.71 o 
   0  11   5     6620.05     6651.61    129.57 o 
   1  11   5      110.78       92.21     19.42 o 
   2  11   5       16.78      -17.28     24.01 o 
   3  11   5      281.26      306.06     24.25 o 
   4  11   5       67.75       86.51     20.76 o 
   5  11   5      368.93      402.65     32.46 o 
   6  11   5      730.99      748.79     38.40 o 
   7  11   5       81.75       31.25     25.30 o 
   8  11   5      345.53      345.49     36.13 o 
   9  11   5       15.76       -8.06     31.63 o 
 -10  12   5       37.64       -6.33     17.86 o 
  -9  12   5      372.79      377.95     40.30 o 
  -8  12   5      131.79      157.85     32.38 o 
  -7  12   5        2.13       19.64     24.86 o 
  -6  12   5      120.39       92.52     24.67 o 
  -5  12   5     1221.81     1230.96     42.46 o 
  -4  12   5       79.41       77.08     18.69 o 
  -3  12   5      240.12      223.92     25.50 o 
  -2  12   5     1631.69     1703.21     85.77 o 
  -1  12   5     1589.05     1503.16     60.78 o 
   0  12   5      559.83      405.10     31.40 o 
   1  12   5       98.59       97.31     20.94 o 
   2  12   5      713.74      676.39     32.83 o 
   3  12   5     1998.89     2103.95     54.33 o 
   4  12   5      303.94      298.99     26.87 o 
   5  12   5       65.38       97.83     24.83 o 
   6  12   5      386.39      307.92     34.10 o 
   7  12   5        8.15      -10.00     23.91 o 
   8  12   5      156.70      170.37     32.49 o 
  -9  13   5        7.47      -39.94     26.62 o 
  -8  13   5        7.47      -10.57     26.94 o 
  -7  13   5       70.39       25.28     33.30 o 
  -6  13   5     1187.35     1150.32     51.85 o 
  -5  13   5       97.84       90.87     21.24 o 
  -4  13   5     2184.53     2202.72     63.44 o 
  -3  13   5      170.56      114.98     24.65 o 
  -2  13   5       44.05       -4.81     20.45 o 
  -1  13   5      151.30       51.24     25.37 o 
   0  13   5       37.20       -2.07     17.54 o 
   1  13   5      172.64      170.72     27.71 o 
   2  13   5     2068.09     2190.68     57.90 o 
   3  13   5       82.26       66.90     26.33 o 
   4  13   5      941.12      816.83     38.66 o 
   5  13   5      130.69      104.40     23.30 o 
   6  13   5        3.19      -30.89     20.59 o 
   7  13   5       58.69        5.98     14.80 o 
  -8  14   5       30.04      -40.31     26.87 o 
  -7  14   5        1.50      -36.15     24.10 o 
  -6  14   5        2.40       -0.57     24.29 o 
  -5  14   5      216.19      179.18     33.99 o 
  -4  14   5        3.93        1.72     22.48 o 
  -3  14   5      471.53      458.26     39.30 o 
  -2  14   5        2.85       16.76     23.03 o 
  -1  14   5     2748.60     2904.59     87.03 o 
   0  14   5       18.38      -19.94     22.33 o 
   1  14   5       76.90       77.31     21.25 o 
   2  14   5        0.62      -21.57     18.42 o 
   3  14   5       54.37        4.69     22.68 o 
   4  14   5        6.84        2.54     20.69 o 
   5  14   5      241.33      224.23     28.44 o 
   6  14   5       87.28       62.55     38.39 o 
   7  14   5      435.69      418.90     39.65 o 
  -8  15   5      130.04      116.03     40.02 o 
  -7  15   5       46.28       53.47     37.07 o 
  -6  15   5       30.82       14.23     33.87 o 
  -5  15   5       38.42       30.56     32.41 o 
  -4  15   5       15.08       20.50     24.72 o 
  -3  15   5       70.21       88.40     26.88 o 
  -2  15   5     1139.81     1148.36     56.42 o 
  -1  15   5      296.84      234.14     41.33 o 
   0  15   5      724.24      762.12     44.72 o 
   1  15   5      117.41      117.13     32.46 o 
   2  15   5        4.18       19.90     20.99 o 
   3  15   5       28.31       32.41     22.36 o 
   4  15   5        5.97        6.66     24.54 o 
   5  15   5       71.86       56.25     25.51 o 
   6  15   5      339.89      286.94     35.73 o 
  -7  16   5      193.57      247.53     46.14 o 
  -6  16   5       19.12       17.92     35.50 o 
  -5  16   5     1251.54     1410.51     74.09 o 
  -4  16   5      168.15      166.33     32.80 o 
  -3  16   5      980.22      847.88     53.91 o 
  -2  16   5        5.40      -41.72     27.82 o 
  -1  16   5       39.42       18.16     27.47 o 
   0  16   5      115.17       90.62     29.36 o 
   1  16   5      542.81      621.44     64.96 o 
   2  16   5       29.17       59.79     25.75 o 
   3  16   5      907.37      816.69     49.88 o 
   4  16   5        4.50      -25.11     26.67 o 
   5  16   5      268.92      256.97     35.62 o 
  -5  17   5      102.68      125.54     41.43 o 
  -4  17   5      140.63      135.63     40.24 o 
  -3  17   5      117.79      117.93     33.09 o 
  -2  17   5       63.08       62.13     31.50 o 
  -1  17   5       50.51       54.37     30.63 o 
   0  17   5       71.14      103.95     32.41 o 
   1  17   5       89.07       64.69     26.74 o 
   2  17   5      188.71      206.02     36.17 o 
   3  17   5      161.88      143.81     32.56 o 
  -3  18   5      144.21      230.24     48.64 o 
  -2  18   5       10.81       94.92     33.03 o 
  -1  18   5      685.31      658.91     49.09 o 
   0  18   5        0.12        3.19     30.86 o 
   1  18   5      114.70       54.62     38.56 o 
 -12   0   6      801.52      809.00     74.11 o 
 -10   0   6      670.74      804.38     65.31 o 
  -8   0   6      139.75       61.22     43.41 o 
  -6   0   6       10.83        0.85     21.88 o 
  -4   0   6     8967.57     8136.47    162.32 o 
  -2   0   6     8586.56     8409.96    139.14 o 
   0   0   6     2652.65     2659.17     65.12 o 
   2   0   6     5306.37     5731.07    162.85 o 
   4   0   6     2995.65     2885.40     63.67 o 
   6   0   6     1110.80     1124.74     56.97 o 
   8   0   6      165.30       47.14     46.87 o 
  10   0   6      238.56      306.15     73.50 o 
 -13   1   6        2.04      -26.56     32.23 o 
 -12   1   6        0.36      -33.07     38.46 o 
 -11   1   6      255.08      249.45     43.99 o 
 -10   1   6       41.46      -35.43     23.62 o 
  -9   1   6       83.24       14.20     23.57 o 
  -8   1   6      728.24      626.85     43.15 o 
  -7   1   6     7779.74     7933.35    116.27 o 
  -6   1   6     1139.94     1152.78     46.66 o 
  -5   1   6     2959.87     3131.41     72.69 o 
  -4   1   6      404.03      386.57     21.87 o 
  -3   1   6     9041.45     9336.23    109.28 o 
  -2   1   6     6513.93     7019.55     83.49 o 
  -1   1   6     6842.27     6758.85     87.78 o 
   0   1   6     2664.88     2849.67     38.00 o 
   1   1   6    44214.40    45373.85    599.23 o 
   2   1   6     4286.09     4211.09     61.30 o 
   3   1   6     2727.80     2697.40     40.80 o 
   4   1   6     3745.59     3640.30     53.28 o 
   5   1   6        4.36        1.42     10.35 o 
   6   1   6     1681.21     1486.50     36.20 o 
   7   1   6     1201.69     1012.74     48.91 o 
   8   1   6      272.37      249.30     31.71 o 
   9   1   6      749.06      750.62     42.09 o 
  10   1   6      185.80      143.01     30.38 o 
  11   1   6       89.26       96.49     31.09 o 
 -13   2   6       58.26       38.82     34.02 o 
 -12   2   6       14.01       -4.85     30.40 o 
 -11   2   6      621.68      598.34     44.77 o 
 -10   2   6        3.27      -21.61     33.21 o 
  -9   2   6     1368.56     1365.21     82.08 o 
  -8   2   6     5319.54     5551.37     91.86 o 
  -7   2   6     3878.27     3789.83     67.79 o 
  -6   2   6    19398.82    19637.60    253.84 o 
  -5   2   6     1270.38      992.85     30.29 o 
  -4   2   6      877.00      858.65     29.03 o 
  -3   2   6     6673.65     6581.64     90.52 o 
  -2   2   6      249.19      287.03     24.90 o 
  -1   2   6    11212.22    11623.37    145.16 o 
   0   2   6    38655.66    39237.63    430.18 o 
   1   2   6     1912.79     1838.91     28.23 o 
   2   2   6    31700.92    32693.73    394.85 o 
   3   2   6        8.55       78.01      8.79 o 
   4   2   6       70.79      108.29     13.23 o 
   5   2   6     1799.86     1801.54     37.10 o 
   6   2   6      250.37      235.75     17.84 o 
   7   2   6      114.25      137.11     26.80 o 
   8   2   6      967.57      977.06     43.34 o 
   9   2   6       36.69       22.60     22.27 o 
  10   2   6      601.04      648.52     70.70 o 
  11   2   6       64.44       90.33     44.51 o 
 -13   3   6       22.94        7.63     32.37 o 
 -12   3   6      396.46      305.46     39.66 o 
 -11   3   6      971.92     1041.45     54.72 o 
 -10   3   6      924.43     1088.71    107.61 o 
  -9   3   6      417.50      354.66     39.13 o 
  -8   3   6     2390.38     2432.22     55.63 o 
  -7   3   6      689.98      651.58     28.59 o 
  -6   3   6     9605.97     9484.59    133.82 o 
  -5   3   6     6456.41     6374.09     94.07 o 
  -4   3   6     7544.55     7678.73    320.30 o 
  -3   3   6    33980.84    33389.71    403.34 o 
  -2   3   6    11781.84    12008.63    138.52 o 
  -1   3   6    19333.64    20324.57    227.56 o 
   0   3   6     6542.83     6552.38     79.62 o 
   1   3   6        0.02       22.18      8.33 o 
   2   3   6     7591.00     7515.84     91.99 o 
   3   3   6     7423.41     7078.73     89.34 o 
   4   3   6     4298.13     4130.60     59.98 o 
   5   3   6    13474.74    13501.92    163.50 o 
   6   3   6      307.41      342.11     23.29 o 
   7   3   6     2484.16     2541.54     72.02 o 
   8   3   6       95.09       86.87     24.06 o 
   9   3   6       48.67       29.94     26.77 o 
  10   3   6       70.23       46.90     46.64 o 
 -12   4   6      232.19      283.64     38.67 o 
 -11   4   6        0.40        8.62     28.51 o 
 -10   4   6     1468.05     1634.17     82.02 o 
  -9   4   6      514.47      368.45     34.68 o 
  -8   4   6       21.31       -8.45     22.30 o 
  -7   4   6     1693.61     1675.01     47.62 o 
  -6   4   6       31.95       16.94     13.08 o 
  -5   4   6     1402.77     1361.92     34.63 o 
  -4   4   6    38165.69    38152.81    509.57 o 
  -3   4   6     1091.94     1119.99     31.73 o 
  -2   4   6    49693.45    50740.39    615.14 o 
  -1   4   6     2727.77     2702.19     50.09 o 
   0   4   6     2762.84     2682.23     39.14 o 
   1   4   6     2030.58     1928.69     31.45 o 
   2   4   6     4069.64     3792.94     52.86 o 
   3   4   6     2772.45     2950.23     45.50 o 
   4   4   6    25329.00    25085.23    285.97 o 
   5   4   6     1023.63     1001.47     30.72 o 
   6   4   6    11050.86    11111.85    154.49 o 
   7   4   6      226.07      194.01     24.60 o 
   8   4   6      728.68      737.05     48.27 o 
   9   4   6       60.26       51.49     29.00 o 
  10   4   6      765.15      768.97     52.84 o 
 -12   5   6      339.12      349.73     48.46 o 
 -11   5   6       72.23        7.96     28.89 o 
 -10   5   6      640.89      629.12     43.45 o 
  -9   5   6      481.27      439.88     36.03 o 
  -8   5   6     1889.90     1843.45     50.11 o 
  -7   5   6     7105.55     7106.31    110.34 o 
  -6   5   6     3720.50     3735.76     67.35 o 
  -5   5   6     1140.28     1185.59     28.63 o 
  -4   5   6     6577.08     6523.62     90.67 o 
  -3   5   6     7110.55     7181.43     97.21 o 
  -2   5   6     5200.70     5296.42     69.01 o 
  -1   5   6     1048.06     1051.61     28.63 o 
   0   5   6     6412.43     6310.88     97.24 o 
   1   5   6    10198.33     9943.20    118.98 o 
   2   5   6     5303.15     5414.15     79.55 o 
   3   5   6      596.62      652.06     21.86 o 
   4   5   6      817.14      795.43     26.26 o 
   5   5   6     1355.67     1294.15     33.16 o 
   6   5   6       48.48       43.82     12.65 o 
   7   5   6        0.54        5.78     24.04 o 
   8   5   6      182.06      145.57     32.53 o 
   9   5   6       75.29       88.66     31.64 o 
  10   5   6       12.28       15.69     20.61 o 
 -12   6   6        4.99      -24.90     35.27 o 
 -11   6   6        1.73      -42.05     31.27 o 
 -10   6   6      230.61      220.60     32.35 o 
  -9   6   6        6.99      -13.58     22.95 o 
  -8   6   6     1846.84     1924.84     51.55 o 
  -7   6   6        2.33       17.18     17.16 o 
  -6   6   6     3993.08     3872.57     69.43 o 
  -5   6   6      124.16      125.39     12.28 o 
  -4   6   6      151.18      133.46     11.54 o 
  -3   6   6      974.54     1070.67     27.07 o 
  -2   6   6      527.37      502.67     17.69 o 
  -1   6   6      856.42      701.14     20.61 o 
   0   6   6    12742.04    12789.56    150.38 o 
   1   6   6     2741.23     2898.80     53.49 o 
   2   6   6     5413.33     4913.75     67.12 o 
   3   6   6     1231.60     1335.52     38.23 o 
   4   6   6      413.56      474.88     20.37 o 
   5   6   6      695.26      640.64     29.11 o 
   6   6   6       22.25        0.61     14.55 o 
   7   6   6      420.56      416.14     38.51 o 
   8   6   6     1255.35     1190.49     66.23 o 
   9   6   6      403.01      434.05     44.12 o 
  10   6   6       86.78       60.53     33.42 o 
 -12   7   6        0.03      -28.97     35.76 o 
 -11   7   6      723.64      747.41     59.14 o 
 -10   7   6       34.80        2.47     31.66 o 
  -9   7   6       92.82       79.82     28.04 o 
  -8   7   6      100.62       47.40     20.38 o 
  -7   7   6     1345.54     1270.31     42.51 o 
  -6   7   6      497.72      475.64     26.63 o 
  -5   7   6     1436.55     1329.16     32.05 o 
  -4   7   6       95.53       95.23     11.58 o 
  -3   7   6    15211.45    15278.63    194.28 o 
  -2   7   6       92.74      165.83     24.34 o 
  -1   7   6      188.96      213.04     15.30 o 
   0   7   6     1487.32     1590.52     36.74 o 
   1   7   6     8442.61     8767.51    108.86 o 
   2   7   6       84.29       85.85     14.71 o 
   3   7   6       10.98       -3.99     13.53 o 
   4   7   6       24.31       11.70     13.80 o 
   5   7   6     2438.56     2471.88     59.62 o 
   6   7   6        8.02       -0.76     10.87 o 
   7   7   6        1.71      -29.97     21.83 o 
   8   7   6      104.79      116.46     31.66 o 
   9   7   6      150.95      125.36     34.94 o 
  10   7   6        5.29      -28.58     31.30 o 
 -11   8   6       54.16        7.66     35.86 o 
 -10   8   6      223.99      166.45     38.65 o 
  -9   8   6       76.51       20.84     25.10 o 
  -8   8   6     1119.39     1019.22     47.13 o 
  -7   8   6      738.36      721.48     37.56 o 
  -6   8   6     1767.68     1781.95     48.39 o 
  -5   8   6     1675.88     1680.08     37.97 o 
  -4   8   6      749.74      704.53     24.45 o 
  -3   8   6      950.71     1024.37     29.41 o 
  -2   8   6     1446.73     1428.83     46.44 o 
  -1   8   6     2748.77     2828.03     45.96 o 
   0   8   6     6625.28     6514.22     85.58 o 
   1   8   6     3887.17     3854.59     59.28 o 
   2   8   6     4402.77     4428.26     73.18 o 
   3   8   6     2289.16     2314.12    105.77 o 
   4   8   6      159.67      128.05     20.73 o 
   5   8   6      680.65      599.51     36.17 o 
   6   8   6       13.91       32.31     19.80 o 
   7   8   6      166.94      111.17     25.00 o 
   8   8   6      220.00      197.71     35.74 o 
   9   8   6      333.85      333.49     42.40 o 
 -11   9   6        0.12      -23.31     35.69 o 
 -10   9   6       57.07       32.70     35.31 o 
  -9   9   6      247.74      216.29     31.83 o 
  -8   9   6        6.47       -6.53     15.17 o 
  -7   9   6     5777.55     6223.06    117.94 o 
  -6   9   6        8.42       12.46     20.05 o 
  -5   9   6     2331.88     2390.81     47.71 o 
  -4   9   6      141.33      178.90     16.97 o 
  -3   9   6       15.93       22.35     15.79 o 
  -2   9   6      934.61      842.08     37.43 o 
  -1   9   6     4304.99     4322.18     63.26 o 
   0   9   6      226.05      209.22     14.42 o 
   1   9   6    19316.60    19163.51    248.07 o 
   2   9   6      117.96      160.78     26.48 o 
   3   9   6     3587.94     3657.19     87.53 o 
   4   9   6       21.13       26.67     16.07 o 
   5   9   6      312.40      316.98     25.10 o 
   6   9   6       37.26       26.04     20.76 o 
   7   9   6      714.63      624.02     39.28 o 
   8   9   6       30.52       47.86     31.12 o 
   9   9   6      841.52      897.33     59.66 o 
 -11  10   6      309.57      341.74     49.60 o 
 -10  10   6      255.75      338.36     46.89 o 
  -9  10   6     1118.09     1241.78     66.38 o 
  -8  10   6      289.90      315.48     33.65 o 
  -7  10   6     1140.04     1153.05     49.41 o 
  -6  10   6      294.78      336.04     29.92 o 
  -5  10   6     2718.88     2758.05     58.84 o 
  -4  10   6     2456.48     2534.34     49.55 o 
  -3  10   6     3385.93     3655.16     64.92 o 
  -2  10   6     3795.48     3738.96    113.70 o 
  -1  10   6     5063.83     5191.32     90.56 o 
   0  10   6     1724.14     1913.24     51.61 o 
   1  10   6      809.11      770.52     54.04 o 
   2  10   6     1262.83     1227.59     43.90 o 
   3  10   6     1565.88     1639.12     45.28 o 
   4  10   6      838.16      918.60     89.05 o 
   5  10   6      377.71      343.51     26.96 o 
   6  10   6      282.32      304.17     30.77 o 
   7  10   6      287.62      361.37     34.42 o 
   8  10   6        4.20       76.89     32.55 o 
   9  10   6        0.96       58.71     34.15 o 
 -10  11   6       92.90      166.72     35.34 o 
  -9  11   6      232.86      317.47     49.58 o 
  -8  11   6        6.98       14.97     26.11 o 
  -7  11   6       26.82       19.18     27.72 o 
  -6  11   6        3.11      -29.79     19.86 o 
  -5  11   6     1255.36     1245.91     41.18 o 
  -4  11   6       25.78        6.94     16.93 o 
  -3  11   6    11889.65    12150.59    165.28 o 
  -2  11   6      374.02      409.92     33.52 o 
  -1  11   6     3318.46     3291.69     70.11 o 
   0  11   6       72.57      152.92     19.33 o 
   1  11   6     1240.10     1114.58     52.05 o 
   2  11   6      143.29      152.36     20.38 o 
   3  11   6     3104.05     3106.15     64.68 o 
   4  11   6      230.58      277.28     28.16 o 
   5  11   6     5179.85     5589.23    128.66 o 
   6  11   6       11.62        6.21     35.55 o 
   7  11   6      707.25      735.87     44.65 o 
   8  11   6       56.94       15.65     32.51 o 
 -10  12   6        0.86      -19.62     29.18 o 
  -9  12   6      123.93       92.51     32.34 o 
  -8  12   6      397.71      371.74     37.64 o 
  -7  12   6     1062.07     1206.81     85.64 o 
  -6  12   6      893.15      882.82     60.97 o 
  -5  12   6      866.02      835.87     42.40 o 
  -4  12   6      408.38      375.08     28.51 o 
  -3  12   6      624.06      694.98     41.17 o 
  -2  12   6     1163.61     1166.48     43.90 o 
  -1  12   6      192.32      247.45     21.23 o 
   0  12   6      434.74      422.83     26.45 o 
   1  12   6      904.45      813.84     35.71 o 
   2  12   6      264.55      254.46     24.55 o 
   3  12   6      721.66      767.68     40.86 o 
   4  12   6      565.50      529.96     35.10 o 
   5  12   6       94.37       81.51     21.82 o 
   6  12   6      329.90      278.44     34.44 o 
   7  12   6       42.07        9.34     26.14 o 
   8  12   6       14.02      -44.68     32.18 o 
  -9  13   6       27.17      -40.82     27.21 o 
  -8  13   6        0.96      -39.59     26.39 o 
  -7  13   6      968.21      985.17     50.85 o 
  -6  13   6       85.65       68.37     25.57 o 
  -5  13   6      129.94      103.97     24.37 o 
  -4  13   6        5.18       20.14     22.19 o 
  -3  13   6      791.84      824.14     45.76 o 
  -2  13   6       61.01       14.08     15.14 o 
  -1  13   6      183.78      180.29     21.33 o 
   0  13   6       97.63       37.62     28.15 o 
   1  13   6     2214.40     2330.33     57.26 o 
   2  13   6        9.03       31.66     19.86 o 
   3  13   6      292.58      250.28     29.28 o 
   4  13   6       46.55       57.36     24.20 o 
   5  13   6       51.19       47.07     22.07 o 
   6  13   6       88.91       37.59     26.36 o 
   7  13   6       65.13       24.37     31.24 o 
  -8  14   6        1.91      -39.70     26.47 o 
  -7  14   6        1.06      -33.96     25.00 o 
  -6  14   6       58.74      -17.84     33.94 o 
  -5  14   6        0.27      -40.32     26.88 o 
  -4  14   6     1254.33     1358.45     72.77 o 
  -3  14   6       95.40       65.68     25.07 o 
  -2  14   6      966.97      980.63     54.00 o 
  -1  14   6      208.97      243.03     34.38 o 
   0  14   6       15.94       13.54     15.95 o 
   1  14   6       84.03       26.99     19.41 o 
   2  14   6      191.99      173.91     23.84 o 
   3  14   6        2.16      -28.35     18.90 o 
   4  14   6      319.12      268.74     31.50 o 
   5  14   6      123.40       25.40     20.95 o 
   6  14   6       58.27       23.73     26.68 o 
  -7  15   6      324.58      263.67     44.62 o 
  -6  15   6      233.75      232.34     42.01 o 
  -5  15   6        0.60      -27.29     30.84 o 
  -4  15   6      227.41      193.57     36.13 o 
  -3  15   6      288.81      302.12     40.19 o 
  -2  15   6       63.80       56.35     22.89 o 
  -1  15   6        4.31      -28.26     27.57 o 
   0  15   6      226.79      232.19     31.80 o 
   1  15   6      861.89      761.04     57.69 o 
   2  15   6      253.30      284.92     28.70 o 
   3  15   6        0.25      -10.49     21.67 o 
   4  15   6      288.01      290.29     30.84 o 
   5  15   6       40.67       36.32     21.52 o 
  -6  16   6      600.33      638.52     56.55 o 
  -5  16   6       66.05      107.43     38.98 o 
  -4  16   6       15.99        0.20     32.00 o 
  -3  16   6        0.70       -6.91     26.57 o 
  -2  16   6        0.98      -41.59     27.73 o 
  -1  16   6       12.59      -23.37     24.49 o 
   0  16   6     1010.79      996.11     51.84 o 
   1  16   6       32.92       56.75     21.29 o 
   2  16   6      912.46      881.39     51.20 o 
   3  16   6       13.16       50.50     28.85 o 
   4  16   6       26.85       35.05     25.47 o 
  -5  17   6       23.86       59.06     38.76 o 
  -4  17   6       67.54      143.32     40.46 o 
  -3  17   6       70.75      129.28     33.77 o 
  -2  17   6      390.32      364.80     39.06 o 
  -1  17   6       42.04       65.19     30.84 o 
   0  17   6      143.29      140.81     32.79 o 
   1  17   6      509.27      428.50     40.48 o 
   2  17   6       76.27       67.34     31.89 o 
   3  17   6       35.32       70.52     32.45 o 
  -3  18   6      115.23      126.18     51.39 o 
  -2  18   6      392.46      349.70     40.99 o 
  -1  18   6       26.05       99.92     34.12 o 
   0  18   6        0.09       21.32     43.80 o 
 -13   0   7      137.91      172.55     54.36 o 
 -11   0   7      192.68      231.82     50.25 o 
  -9   0   7      526.16      407.65     49.47 o 
  -7   0   7      504.22      564.17     47.57 o 
  -5   0   7    18184.06    10610.38    335.96 o 
  -3   0   7     1111.17      967.46     27.88 o 
  -1   0   7    14296.23    14437.46    231.96 o 
   1   0   7      117.44      183.10     20.29 o 
   3   0   7    12719.88    12674.75    260.54 o 
   5   0   7       94.68      136.84     28.06 o 
   7   0   7     2061.93     1758.82     76.61 o 
   9   0   7        1.64      -16.25     20.26 o 
 -13   1   7      167.17      171.84     38.10 o 
 -12   1   7      502.62      611.50     47.29 o 
 -11   1   7      422.36      475.17     42.09 o 
 -10   1   7        3.43      -35.73     24.83 o 
  -9   1   7      655.38      634.09     40.20 o 
  -8   1   7      375.18      353.29     30.62 o 
  -7   1   7     2715.19     2667.00     66.06 o 
  -6   1   7     9118.31     9320.01    153.25 o 
  -5   1   7     4735.64     4696.78     89.79 o 
  -4   1   7    14928.08    14623.95    212.23 o 
  -3   1   7    12197.61    12304.45    142.23 o 
  -2   1   7      188.00      300.79     11.53 o 
  -1   1   7      167.67      149.88     21.74 o 
   0   1   7      495.42      533.95     18.62 o 
   1   1   7     7691.45     7485.56    112.44 o 
   2   1   7     7611.35     7758.56    118.53 o 
   3   1   7     1980.32     1916.07     39.32 o 
   4   1   7     4455.83     4388.36     62.08 o 
   5   1   7      234.84      212.35     21.44 o 
   6   1   7       31.69       34.91     18.33 o 
   7   1   7      169.71      180.33     25.47 o 
   8   1   7       25.79       30.33     26.20 o 
   9   1   7      130.72      104.28     22.55 o 
  10   1   7       21.43       31.05     26.72 o 
 -13   2   7      189.21      142.97     37.26 o 
 -12   2   7        1.95      -17.21     30.39 o 
 -11   2   7      241.23      180.04     34.04 o 
 -10   2   7      155.34      183.90     31.86 o 
  -9   2   7     1012.25     1026.82     49.55 o 
  -8   2   7      105.53       84.15     23.61 o 
  -7   2   7       95.97       85.22     15.17 o 
  -6   2   7     1806.88     1657.75     39.49 o 
  -5   2   7    21795.22    21483.22    302.97 o 
  -4   2   7    10171.22    10493.49    140.28 o 
  -3   2   7     2177.18     2234.14     34.53 o 
  -2   2   7     9006.39     8974.22    115.78 o 
  -1   2   7     7512.92     7571.89     98.87 o 
   0   2   7    12346.37    12536.24    144.17 o 
   1   2   7      350.27      444.77     17.76 o 
   2   2   7    11895.80    12153.21    175.15 o 
   3   2   7     8275.34     8104.94    100.49 o 
   4   2   7     5166.98     5249.77     72.12 o 
   5   2   7      710.44      691.49     28.07 o 
   6   2   7     3150.64     3180.77     69.70 o 
   7   2   7      185.48      180.36     25.08 o 
   8   2   7     1688.40     1612.17     62.49 o 
   9   2   7        0.91      -16.00     24.69 o 
  10   2   7      597.07      502.94     72.54 o 
 -13   3   7       29.71       10.15     33.39 o 
 -12   3   7        3.65      -40.49     29.25 o 
 -11   3   7      340.73      348.71     38.52 o 
 -10   3   7     1550.37     1578.00     62.08 o 
  -9   3   7     1996.19     2198.49     67.83 o 
  -8   3   7     5259.61     5543.19    110.22 o 
  -7   3   7     1806.50     1869.31     49.86 o 
  -6   3   7        0.53       20.00     12.72 o 
  -5   3   7     8724.42     8542.08    163.79 o 
  -4   3   7      666.95      668.67     24.17 o 
  -3   3   7    14393.38    14158.76    177.84 o 
  -2   3   7    14474.71    14340.99    164.55 o 
  -1   3   7    37035.46    38595.89    424.97 o 
   0   3   7    42650.18    43813.79    481.49 o 
   1   3   7    19864.89    20328.45    229.39 o 
   2   3   7        7.93       10.27      8.73 o 
   3   3   7    14815.27    14580.61    171.14 o 
   4   3   7      336.46      374.32     18.44 o 
   5   3   7     7556.00     7677.84    111.82 o 
   6   3   7     1056.75     1019.72     42.48 o 
   7   3   7     3448.75     3349.67     75.26 o 
   8   3   7      780.88      806.38     48.13 o 
   9   3   7      954.44     1028.45     58.65 o 
  10   3   7        7.64      -15.95     18.84 o 
 -12   4   7      118.04       82.60     33.19 o 
 -11   4   7      737.07      666.58     45.95 o 
 -10   4   7      354.80      390.76     37.55 o 
  -9   4   7     6407.51     6385.74    125.37 o 
  -8   4   7     1309.39     1386.15     53.95 o 
  -7   4   7     3692.66     3735.56     69.49 o 
  -6   4   7     1430.70     1387.94     38.03 o 
  -5   4   7        1.79       34.43     11.60 o 
  -4   4   7     2529.37     2549.23     46.36 o 
  -3   4   7     7966.65     7831.67     96.65 o 
  -2   4   7     9412.34     9441.46    113.25 o 
  -1   4   7    37355.31    37619.85    415.38 o 
   0   4   7     8571.32     8962.55    107.68 o 
   1   4   7     5547.81     5810.74     74.37 o 
   2   4   7     5987.62     5989.65     77.45 o 
   3   4   7      572.24      619.43     21.57 o 
   4   4   7     1445.70     1468.02     33.40 o 
   5   4   7      607.80      614.53     28.33 o 
   6   4   7      576.53      563.83     32.34 o 
   7   4   7      716.40      690.05     41.30 o 
   8   4   7      857.87      851.82     51.69 o 
   9   4   7       59.30       21.48     30.23 o 
  10   4   7      124.77      108.31     37.63 o 
 -12   5   7       13.55      -17.13     33.88 o 
 -11   5   7      127.52      118.25     32.26 o 
 -10   5   7      671.52      629.58     43.24 o 
  -9   5   7     1351.14     1373.15     57.03 o 
  -8   5   7     1507.77     1644.16     48.59 o 
  -7   5   7     2114.32     2272.30     53.55 o 
  -6   5   7      839.31      865.14     32.78 o 
  -5   5   7     3171.35     3169.67     52.04 o 
  -4   5   7     5531.05     5649.99     80.75 o 
  -3   5   7    10513.44    10761.17    129.05 o 
  -2   5   7    13162.36    13314.92    172.98 o 
  -1   5   7    15862.03    16063.54    202.47 o 
   0   5   7     5629.81     5145.44     67.69 o 
   1   5   7    13760.10    14298.85    166.97 o 
   2   5   7     2844.38     2747.10     55.04 o 
   3   5   7     7713.05     7390.57     95.30 o 
   4   5   7     1540.61     1526.69     34.83 o 
   5   5   7     5515.87     5259.77     84.67 o 
   6   5   7      176.35      176.99     37.46 o 
   7   5   7     2329.90     2272.40     92.03 o 
   8   5   7       58.47       33.11     28.47 o 
   9   5   7      627.33      787.29     54.91 o 
  10   5   7       81.25       66.81     34.78 o 
 -12   6   7      189.03      159.83     42.11 o 
 -11   6   7       48.10       21.27     46.15 o 
 -10   6   7      627.20      660.15     44.37 o 
  -9   6   7      345.11      364.72     34.37 o 
  -8   6   7      771.35      663.28     33.63 o 
  -7   6   7       63.61       -0.79     17.74 o 
  -6   6   7      550.13      476.66     28.77 o 
  -5   6   7     8901.02     8853.42    112.11 o 
  -4   6   7     2555.06     2546.35     59.63 o 
  -3   6   7     1981.92     2000.48     35.82 o 
  -2   6   7     1844.92     1767.28     32.91 o 
  -1   6   7     5712.22     5739.96     75.35 o 
   0   6   7      129.33      153.38     31.30 o 
   1   6   7      214.37      185.07     12.69 o 
   2   6   7       45.18       35.64     10.53 o 
   3   6   7     3524.47     3414.04     53.53 o 
   4   6   7      101.50       84.24     14.67 o 
   5   6   7      183.34      206.39     22.95 o 
   6   6   7       17.46       12.73     22.63 o 
   7   6   7      199.88      229.39     42.22 o 
   8   6   7       11.21        6.17     27.67 o 
   9   6   7       16.44        0.52     31.21 o 
  10   6   7       23.18      165.42    107.86 o 
 -12   7   7      183.25      169.96     43.92 o 
 -11   7   7       41.62        7.82     35.31 o 
 -10   7   7       54.45       34.22     50.69 o 
  -9   7   7        2.89      -32.87     23.14 o 
  -8   7   7      107.70      100.18     21.10 o 
  -7   7   7      200.81      138.86     21.54 o 
  -6   7   7     2414.27     2441.01     55.39 o 
  -5   7   7      351.05      405.97     19.24 o 
  -4   7   7     4914.48     4779.24     73.42 o 
  -3   7   7      315.81      321.22     16.68 o 
  -2   7   7     2978.07     2970.63     51.60 o 
  -1   7   7       13.27       96.60     24.04 o 
   0   7   7      422.25      475.46     18.72 o 
   1   7   7        4.61        8.56     17.06 o 
   2   7   7     2041.06     2096.35     42.28 o 
   3   7   7       25.43       32.21     13.59 o 
   4   7   7     1037.19      983.67     34.62 o 
   5   7   7        2.22       -7.77     17.24 o 
   6   7   7      635.48      564.54     42.85 o 
   7   7   7        6.98      -16.09     18.83 o 
   8   7   7      152.13      138.04     33.94 o 
   9   7   7       15.04       12.54     31.99 o 
 -11   8   7       59.58       50.98     37.62 o 
 -10   8   7      386.01      346.29     45.64 o 
  -9   8   7      190.12      200.84     30.04 o 
  -8   8   7     1614.38     1659.67     50.64 o 
  -7   8   7       17.48        4.06     24.89 o 
  -6   8   7     1988.58     1933.56     51.60 o 
  -5   8   7     6255.45     6298.68     99.38 o 
  -4   8   7      798.33      826.02     29.93 o 
  -3   8   7     2619.74     2652.29     49.42 o 
  -2   8   7     2701.03     2630.82     60.81 o 
  -1   8   7     2197.14     2099.77     39.04 o 
   0   8   7     4720.87     4695.52     67.10 o 
   1   8   7      202.43      161.52     13.88 o 
   2   8   7     3419.08     3603.89     83.71 o 
   3   8   7     4168.56     4194.53     73.08 o 
   4   8   7      718.77      529.84     27.39 o 
   5   8   7      368.83      365.80     28.85 o 
   6   8   7      779.05      660.09     46.29 o 
   7   8   7       36.91       12.49     24.78 o 
   8   8   7      135.38      209.74     36.97 o 
   9   8   7       14.06       -3.46     31.49 o 
 -11   9   7       13.91      -40.15     36.33 o 
 -10   9   7        4.65       61.56     35.99 o 
  -9   9   7        2.65      -13.09     24.74 o 
  -8   9   7      129.55      109.71     23.25 o 
  -7   9   7       89.33      124.69     35.36 o 
  -6   9   7     4120.55     4414.08     81.25 o 
  -5   9   7      279.27      287.92     23.91 o 
  -4   9   7     9307.96     9605.10    133.95 o 
  -3   9   7     1115.95     1017.27     32.64 o 
  -2   9   7       16.85       11.79     13.43 o 
  -1   9   7       24.18       49.04     11.87 o 
   0   9   7      153.38      113.41     22.77 o 
   1   9   7      277.59      345.99     22.90 o 
   2   9   7     2261.52     2189.01     66.75 o 
   3   9   7      587.71      583.50     66.48 o 
   4   9   7     3300.40     3266.24     65.28 o 
   5   9   7      530.46      536.31     33.74 o 
   6   9   7        8.75       -4.35     32.28 o 
   7   9   7       85.36       99.48     31.46 o 
   8   9   7        0.21       17.91     30.67 o 
   9   9   7       10.92       21.84     34.34 o 
 -11  10   7       11.03       -7.28     37.40 o 
 -10  10   7      171.86      237.79     44.54 o 
  -9  10   7      286.92      289.97     41.17 o 
  -8  10   7      442.66      456.04     37.12 o 
  -7  10   7        2.84       -8.73     22.20 o 
  -6  10   7     1917.58     1862.91     58.29 o 
  -5  10   7     2268.05     2421.23     56.24 o 
  -4  10   7     4918.21     5150.15     83.96 o 
  -3  10   7       44.41       35.62     14.76 o 
  -2  10   7     6618.22     6474.25    122.12 o 
  -1  10   7     3633.02     3893.21     69.67 o 
   0  10   7     6916.09     6996.96    118.83 o 
   1  10   7       64.32       54.93     17.35 o 
   2  10   7     6118.99     6179.05    110.85 o 
   3  10   7      778.22      701.39     35.26 o 
   4  10   7     4182.20     4479.52     92.18 o 
   5  10   7       91.74       84.64     24.92 o 
   6  10   7     1970.57     1982.09    143.84 o 
   7  10   7      499.58      469.16     44.79 o 
   8  10   7      980.95      962.11     60.54 o 
 -10  11   7      538.51      521.62     69.14 o 
  -9  11   7       94.26      100.72     32.04 o 
  -8  11   7     2143.96     2457.22     73.97 o 
  -7  11   7      253.97      255.23     31.17 o 
  -6  11   7       32.67        0.22     21.00 o 
  -5  11   7        0.34      -22.68     18.96 o 
  -4  11   7        9.12       -9.01     14.58 o 
  -3  11   7       45.52      104.44     17.55 o 
  -2  11   7     4502.20     4597.41    102.73 o 
  -1  11   7       94.63      127.67     30.09 o 
   0  11   7     6832.86     7152.43    110.39 o 
   1  11   7        3.78       14.45     16.09 o 
   2  11   7       40.19       46.57     17.37 o 
   3  11   7       20.26       30.77     22.76 o 
   4  11   7       43.07       47.38     22.52 o 
   5  11   7       57.80      117.09     26.08 o 
   6  11   7      306.90      258.26     33.96 o 
   7  11   7        5.46        3.08     30.35 o 
   8  11   7       90.59      136.00     36.73 o 
 -10  12   7      108.61       85.97     39.49 o 
  -9  12   7      751.71      755.70     59.96 o 
  -8  12   7      320.81      411.54     44.44 o 
  -7  12   7      210.55      199.30     31.87 o 
  -6  12   7      540.74      447.59     38.89 o 
  -5  12   7      241.32      219.03     26.57 o 
  -4  12   7     1599.42     1646.48     46.28 o 
  -3  12   7        6.75        4.82     18.98 o 
  -2  12   7     1860.26     1789.07    113.67 o 
  -1  12   7     2898.79     2877.88     60.06 o 
   0  12   7     2787.23     2710.92     59.06 o 
   1  12   7       73.49       27.65     18.56 o 
   2  12   7     1522.08     1630.79     56.33 o 
   3  12   7      584.94      601.93     33.31 o 
   4  12   7     1077.83      913.69     40.79 o 
   5  12   7      134.73      130.92     26.97 o 
   6  12   7      441.12      382.93     51.65 o 
   7  12   7       31.60       17.33     31.00 o 
  -9  13   7       13.20      -27.29     29.10 o 
  -8  13   7      181.99      176.22     38.12 o 
  -7  13   7        9.94        9.38     25.55 o 
  -6  13   7      305.77      335.72     33.17 o 
  -5  13   7      176.62      167.74     51.97 o 
  -4  13   7      493.23      492.88     34.62 o 
  -3  13   7      270.98      175.18     37.16 o 
  -2  13   7      258.76      223.07     26.68 o 
  -1  13   7        0.09      -11.09     16.07 o 
   0  13   7     1017.21      862.51     37.39 o 
   1  13   7       10.93       39.37     19.64 o 
   2  13   7      334.52      316.67     37.07 o 
   3  13   7        0.54      -21.81     19.44 o 
   4  13   7       33.86       18.55     26.17 o 
   5  13   7       32.92       45.25     25.57 o 
   6  13   7       32.86        1.94     13.88 o 
   7  13   7       11.07       27.81     33.38 o 
  -8  14   7        1.33      -41.01     27.34 o 
  -7  14   7        0.03      -37.09     24.73 o 
  -6  14   7       60.28      -18.35     31.91 o 
  -5  14   7      579.76      561.84     47.34 o 
  -4  14   7      297.36      290.15     43.98 o 
  -3  14   7        1.42      -17.78     11.86 o 
  -2  14   7      139.02      171.59     27.64 o 
  -1  14   7     1272.01     1355.09    119.35 o 
   0  14   7       16.59       15.74     19.34 o 
   1  14   7      137.14       92.61     21.05 o 
   2  14   7        0.04      -24.32     17.37 o 
   3  14   7      141.10       97.44     23.82 o 
   4  14   7       14.29        0.82     23.73 o 
   5  14   7        0.19      -14.33     29.17 o 
   6  14   7        4.10       -1.33     17.76 o 
  -7  15   7      213.45      167.79     41.29 o 
  -6  15   7      127.78       47.63     37.71 o 
  -5  15   7       67.27       38.12     34.29 o 
  -4  15   7      616.05      506.89     46.86 o 
  -3  15   7      148.50      133.73     26.66 o 
  -2  15   7       66.08       24.40     29.02 o 
  -1  15   7      601.43      527.81     48.66 o 
   0  15   7       91.57       82.44     28.08 o 
   1  15   7      652.98      677.48     43.02 o 
   2  15   7      390.12      362.53     44.93 o 
   3  15   7      214.76      235.42     29.48 o 
   4  15   7      251.83      283.97     39.35 o 
   5  15   7       40.98        1.62     31.13 o 
  -6  16   7        1.35       32.24     37.94 o 
  -5  16   7      735.49      838.55     75.85 o 
  -4  16   7       18.40       21.86     33.75 o 
  -3  16   7       21.64       -3.55     30.57 o 
  -2  16   7        2.73      -29.00     29.22 o 
  -1  16   7       20.88       -4.19     26.65 o 
   0  16   7      129.43       97.96     43.30 o 
   1  16   7       50.28      105.44     31.96 o 
   2  16   7       34.80       47.28     37.70 o 
   3  16   7      466.25      506.84     43.54 o 
   4  16   7        0.10       34.16     30.99 o 
  -5  17   7      352.91      244.11     46.01 o 
  -4  17   7      556.46      542.53     97.57 o 
  -3  17   7      303.15      337.92     60.02 o 
  -2  17   7        2.30      -10.47     28.73 o 
  -1  17   7      343.35      334.78     38.87 o 
   0  17   7       77.19       40.77     27.43 o 
   1  17   7      186.46      238.37     36.89 o 
   2  17   7       29.37       62.03     25.54 o 
 -12   0   8      965.56     1072.88    187.42 o 
 -10   0   8     3438.67     3679.51    129.12 o 
  -8   0   8     1005.22     1023.41     65.73 o 
  -6   0   8        0.04      -22.99     21.03 o 
  -4   0   8    14812.12    14616.22    238.99 o 
  -2   0   8    35732.55    34411.02    537.74 o 
   0   0   8        9.67       35.61     28.44 o 
   2   0   8     1301.19     1202.51     76.02 o 
   4   0   8     5900.91     5694.45    139.84 o 
   6   0   8     1228.04     1247.22     65.04 o 
   8   0   8        9.80        6.62     31.61 o 
  10   0   8       49.80        1.71     27.29 o 
 -13   1   8        0.13      -34.34     36.88 o 
 -12   1   8      117.87      137.47     34.88 o 
 -11   1   8      709.52      831.08     53.03 o 
 -10   1   8      912.99      845.72     48.10 o 
  -9   1   8        3.97      -32.08     21.39 o 
  -8   1   8      375.23      395.85     32.49 o 
  -7   1   8     7845.80     7973.20    139.39 o 
  -6   1   8     1851.93     1785.00     39.56 o 
  -5   1   8     3524.95     3551.84     75.53 o 
  -4   1   8     1981.53     1875.11     37.21 o 
  -3   1   8    10942.73    11357.05    133.07 o 
  -2   1   8    11253.89    12095.36    152.81 o 
  -1   1   8       23.93       13.52     11.90 o 
   0   1   8     5222.21     5014.31     93.10 o 
   1   1   8    21281.21    21959.97    301.33 o 
   2   1   8     1019.57     1061.15     33.85 o 
   3   1   8     4220.51     4493.08     80.85 o 
   4   1   8     1363.82     1430.17     43.62 o 
   5   1   8       49.28       28.74     18.23 o 
   6   1   8      696.00      690.86     36.79 o 
   7   1   8       41.22       36.55     21.14 o 
   8   1   8       22.22       14.07     23.32 o 
   9   1   8      564.34      511.67     38.24 o 
  10   1   8       11.42        6.59     22.36 o 
 -13   2   8       62.45       12.18     32.50 o 
 -12   2   8       67.82       83.29     33.96 o 
 -11   2   8      225.88      239.93     49.00 o 
 -10   2   8        0.58       -1.25     26.21 o 
  -9   2   8      297.46      303.11     32.56 o 
  -8   2   8     5588.78     5665.94    144.80 o 
  -7   2   8     1513.27     1472.75     51.36 o 
  -6   2   8    17630.82    17711.04    359.85 o 
  -5   2   8     4077.88     3983.08     71.92 o 
  -4   2   8     2239.81     2229.49     42.62 o 
  -3   2   8     4675.49     4437.42     59.27 o 
  -2   2   8       87.83       58.17      8.27 o 
  -1   2   8     5558.94     5365.98     74.16 o 
   0   2   8    23320.10    23685.61    265.17 o 
   1   2   8      928.66      887.36     26.70 o 
   2   2   8    19383.39    19773.41    246.83 o 
   3   2   8     1892.04     1802.00     37.80 o 
   4   2   8     3078.14     3020.84     64.13 o 
   5   2   8      413.10      384.78     27.89 o 
   6   2   8      277.34      296.80     27.93 o 
   7   2   8      465.65      436.57     33.15 o 
   8   2   8     1076.35     1008.57     47.53 o 
   9   2   8       21.10      -20.67     15.66 o 
  10   2   8      266.11      268.52     41.38 o 
 -12   3   8       48.41       -5.69     30.40 o 
 -11   3   8      858.50      934.97     67.86 o 
 -10   3   8     1055.86      939.88     50.37 o 
  -9   3   8      552.67      585.73     61.88 o 
  -8   3   8      866.04      789.20     44.57 o 
  -7   3   8      471.89      438.84     34.63 o 
  -6   3   8      266.20      226.50     18.40 o 
  -5   3   8     1397.52     1313.86     37.60 o 
  -4   3   8      219.89      191.79     16.11 o 
  -3   3   8    31319.08    31359.61    381.36 o 
  -2   3   8     8617.73     9583.90    114.70 o 
  -1   3   8     5313.84     4850.95     63.56 o 
   0   3   8     1580.16     1644.66     33.64 o 
   1   3   8       22.99       33.35      7.58 o 
   2   3   8      634.52      664.19     23.37 o 
   3   3   8     3710.60     3635.81     53.82 o 
   4   3   8      199.59      188.09     22.73 o 
   5   3   8    10127.13     9945.76    157.78 o 
   6   3   8       14.69       51.83     20.84 o 
   7   3   8     1008.57     1090.48     46.96 o 
   8   3   8        2.30      -14.84     22.08 o 
   9   3   8      180.31      115.61     30.52 o 
  10   3   8        0.28       -8.22     31.86 o 
 -12   4   8      174.30      108.97     34.17 o 
 -11   4   8        8.79       21.21     28.88 o 
 -10   4   8     1302.29     1401.39     59.52 o 
  -9   4   8        1.00      -23.21     23.39 o 
  -8   4   8      140.40       98.82     25.40 o 
  -7   4   8        8.71        9.53     17.05 o 
  -6   4   8       78.02       65.02     15.02 o 
  -5   4   8      138.23      134.18     16.05 o 
  -4   4   8    19415.25    19157.55    239.44 o 
  -3   4   8      208.20      274.93     15.39 o 
  -2   4   8    45253.84    45714.55    503.84 o 
  -1   4   8       66.38       60.09      9.03 o 
   0   4   8     8406.37     8882.82    107.90 o 
   1   4   8       31.05       24.52      7.96 o 
   2   4   8     2044.03     1991.73     41.94 o 
   3   4   8      811.65      833.76     24.58 o 
   4   4   8    13106.81    13133.44    175.06 o 
   5   4   8       25.17       51.26     19.29 o 
   6   4   8     7925.24     7844.55    133.32 o 
   7   4   8        0.17       25.11     26.02 o 
   8   4   8     1115.36      962.58     55.80 o 
   9   4   8        1.23      -14.59     28.44 o 
  10   4   8      332.45      314.97     43.86 o 
 -12   5   8      155.24       76.35     33.03 o 
 -11   5   8        0.01      -28.26     27.78 o 
 -10   5   8      327.39      210.28     40.55 o 
  -9   5   8       65.85       45.50     25.86 o 
  -8   5   8      900.69      789.98     43.28 o 
  -7   5   8    10181.17    10162.90    147.98 o 
  -6   5   8     1679.36     1692.17     65.58 o 
  -5   5   8     3737.42     3508.05    224.16 o 
  -4   5   8     1547.47     1654.96     32.09 o 
  -3   5   8      145.53      107.62     11.02 o 
  -2   5   8     1776.91     1804.65     33.54 o 
  -1   5   8     1315.17     1304.61     30.15 o 
   0   5   8     1570.48     1455.20     29.46 o 
   1   5   8    10984.21    10852.57    130.96 o 
   2   5   8      802.84      795.83     26.54 o 
   3   5   8     3593.80     3698.61     56.58 o 
   4   5   8       44.63       74.46     15.52 o 
   5   5   8       93.44       66.34     19.24 o 
   6   5   8       43.76      -12.62     22.82 o 
   7   5   8       86.04       69.43     28.59 o 
   8   5   8       40.65        7.20     23.96 o 
   9   5   8      125.61      111.80     35.12 o 
 -12   6   8        3.83      -20.92     35.34 o 
 -11   6   8      229.79      181.07     35.47 o 
 -10   6   8       91.26       57.86     28.36 o 
  -9   6   8      267.11      224.40     31.24 o 
  -8   6   8     2408.43     2360.19     57.77 o 
  -7   6   8     2243.48     2162.10     54.08 o 
  -6   6   8    10530.12    10708.00    169.71 o 
  -5   6   8     2520.93     2506.57     83.92 o 
  -4   6   8       31.77       39.88     12.80 o 
  -3   6   8     3608.29     3513.13     60.07 o 
  -2   6   8      234.06      269.85     16.42 o 
  -1   6   8     2614.69     2583.56     42.54 o 
   0   6   8     6574.77     6742.65     95.36 o 
   1   6   8     2747.83     2702.53     44.61 o 
   2   6   8    14445.85    14452.22    171.97 o 
   3   6   8      707.55      723.54     29.27 o 
   4   6   8      112.11      134.30     25.24 o 
   5   6   8      427.51      441.13     38.59 o 
   6   6   8       16.68       11.47     25.03 o 
   7   6   8      150.55      174.57     32.59 o 
   8   6   8      192.90      145.55     41.63 o 
   9   6   8       63.54       76.61     34.57 o 
 -12   7   8       16.03       25.32     37.88 o 
 -11   7   8      768.15      771.42     92.87 o 
 -10   7   8       25.14       46.28     32.79 o 
  -9   7   8     1225.55     1197.67    100.03 o 
  -8   7   8       50.54       28.44     20.04 o 
  -7   7   8       10.03       -6.61     15.42 o 
  -6   7   8      529.13      525.90     29.24 o 
  -5   7   8     1320.43     1251.05     42.58 o 
  -4   7   8      653.46      647.35     46.54 o 
  -3   7   8    11412.55    11619.63    141.73 o 
  -2   7   8      714.50      713.45     26.34 o 
  -1   7   8     9187.88     9579.62    131.46 o 
   0   7   8     1757.19     1805.42     35.56 o 
   1   7   8      334.87      386.60     30.12 o 
   2   7   8      869.85      873.85     37.08 o 
   3   7   8      276.89      360.63     21.96 o 
   4   7   8      799.68      769.80     37.78 o 
   5   7   8     1644.20     1605.00     60.82 o 
   6   7   8       93.04       35.07     26.37 o 
   7   7   8      245.47      221.60     34.90 o 
   8   7   8      127.82       47.25     31.40 o 
   9   7   8        4.71       26.14     32.63 o 
 -11   8   8       41.53       25.52     55.67 o 
 -10   8   8      773.17      817.98     59.26 o 
  -9   8   8       41.15       23.70     31.19 o 
  -8   8   8      189.73      165.01     23.56 o 
  -7   8   8       34.29       18.82     19.21 o 
  -6   8   8     1484.03     1503.93     46.82 o 
  -5   8   8      516.59      441.29     29.60 o 
  -4   8   8      959.45     1010.66     32.85 o 
  -3   8   8      923.73      910.04     49.04 o 
  -2   8   8     2873.90     2953.20     54.15 o 
  -1   8   8      450.87      466.66     20.07 o 
   0   8   8     2591.30     2647.61     50.45 o 
   1   8   8       40.55       41.50     14.90 o 
   2   8   8     1986.52     2067.65     47.56 o 
   3   8   8       85.46       66.14     19.48 o 
   4   8   8       92.98      117.13     21.95 o 
   5   8   8       56.07       36.65     28.63 o 
   6   8   8        6.56      -37.39     25.42 o 
   7   8   8       66.09       45.53     29.23 o 
   8   8   8      191.26      165.47     34.93 o 
   9   8   8       11.82       28.30     35.24 o 
 -11   9   8        3.78      -15.92     35.51 o 
 -10   9   8      106.92       34.35     42.98 o 
  -9   9   8      321.23      239.26     39.73 o 
  -8   9   8      259.84      247.49     39.83 o 
  -7   9   8     4821.29     5126.50     92.57 o 
  -6   9   8        0.89       28.86     19.52 o 
  -5   9   8     4151.38     4052.23     83.21 o 
  -4   9   8      478.20      403.06     23.70 o 
  -3   9   8       56.75       35.49     14.01 o 
  -2   9   8     1964.58     1904.24     54.99 o 
  -1   9   8     2307.12     2410.90     45.23 o 
   0   9   8     1158.68     1179.08     36.83 o 
   1   9   8    16206.96    16844.96    250.84 o 
   2   9   8      360.66      294.06     22.31 o 
   3   9   8     3783.81     3738.44     79.61 o 
   4   9   8       93.48       41.05     21.25 o 
   5   9   8      198.55      174.10     31.90 o 
   6   9   8      424.87      427.56     42.31 o 
   7   9   8      557.52      489.79     44.48 o 
   8   9   8       34.98       10.39     32.13 o 
 -11  10   8      109.36       78.13     41.07 o 
 -10  10   8      227.48      197.16     46.47 o 
  -9  10   8      317.54      313.99     36.02 o 
  -8  10   8       83.38       76.44     26.77 o 
  -7  10   8      391.32      428.52     34.40 o 
  -6  10   8      877.56      796.05     41.09 o 
  -5  10   8       43.46       51.07     18.34 o 
  -4  10   8     2233.88     2277.66     47.51 o 
  -3  10   8     1029.86     1038.09     36.65 o 
  -2  10   8     3476.84     3548.80     65.15 o 
  -1  10   8      833.63      837.35     34.19 o 
   0  10   8       93.26      186.90     22.98 o 
   1  10   8     1069.34     1223.56     40.60 o 
   2  10   8      340.80      301.95     26.37 o 
   3  10   8       14.75       16.15     13.60 o 
   4  10   8      232.38      243.13     33.19 o 
   5  10   8       84.43       59.72     30.01 o 
   6  10   8      395.36      430.52     73.75 o 
   7  10   8        2.00       42.00     26.03 o 
   8  10   8        3.02       23.55     32.63 o 
 -10  11   8      176.55      241.41     56.38 o 
  -9  11   8      374.97      477.69     42.69 o 
  -8  11   8      109.30      152.40     45.06 o 
  -7  11   8        0.42      -10.41     23.06 o 
  -6  11   8       15.01      -12.81     20.40 o 
  -5  11   8      752.08      663.55     37.24 o 
  -4  11   8      605.31      584.70     26.62 o 
  -3  11   8     9882.74    10223.28    143.47 o 
  -2  11   8      580.98      634.95     34.53 o 
  -1  11   8     4191.90     4348.35     77.24 o 
   0  11   8      332.02      357.30     25.93 o 
   1  11   8       96.37       58.20     17.91 o 
   2  11   8       29.36        8.24     19.47 o 
   3  11   8     1934.38     1934.58    100.61 o 
   4  11   8        0.43       -0.21     22.00 o 
   5  11   8     3406.25     3409.90     97.42 o 
   6  11   8        4.35      -22.04     27.56 o 
   7  11   8      757.66      909.99     74.48 o 
 -10  12   8       11.05      -14.92     34.66 o 
  -9  12   8        1.22      -27.63     33.39 o 
  -8  12   8      183.49      220.82     34.08 o 
  -7  12   8       51.59       68.33     27.12 o 
  -6  12   8     1356.04     1536.20     55.94 o 
  -5  12   8      528.86      487.03     33.87 o 
  -4  12   8      428.15      407.15     53.57 o 
  -3  12   8       54.84       69.61     17.06 o 
  -2  12   8      727.56      731.42     42.17 o 
  -1  12   8       41.62       58.65     18.20 o 
   0  12   8      302.77      367.13     29.94 o 
   1  12   8       28.02        5.25     18.53 o 
   2  12   8      755.57      685.91     37.80 o 
   3  12   8        3.99       -2.76     19.19 o 
   4  12   8      265.16      231.88     34.49 o 
   5  12   8        0.09       24.94     34.11 o 
   6  12   8      114.44      140.20     35.19 o 
   7  12   8       11.01       18.08     25.87 o 
  -9  13   8       58.54       46.90     31.73 o 
  -8  13   8      244.04      241.24     36.23 o 
  -7  13   8     1362.47     1576.54     62.92 o 
  -6  13   8      461.04      463.81     36.92 o 
  -5  13   8     1333.21     1319.16     66.65 o 
  -4  13   8      342.87      186.26     59.95 o 
  -3  13   8        1.81      -13.10     19.58 o 
  -2  13   8       78.83       36.82     21.57 o 
  -1  13   8      145.60      177.09     22.45 o 
   0  13   8       70.41       84.32     20.66 o 
   1  13   8     1551.23     1582.44     48.92 o 
   2  13   8      238.26      157.85     31.73 o 
   3  13   8      752.96      703.38     40.85 o 
   4  13   8        2.03       13.04     23.70 o 
   5  13   8       92.29       82.42     31.71 o 
   6  13   8        2.46      -36.25     38.07 o 
  -8  14   8        0.07      -41.01     27.34 o 
  -7  14   8      129.38       68.12     36.34 o 
  -6  14   8       27.88      -12.47     32.39 o 
  -5  14   8      354.02      371.48     42.85 o 
  -4  14   8      286.14      356.68     50.26 o 
  -3  14   8       25.98        9.61     22.95 o 
  -2  14   8     1311.15     1378.06     61.30 o 
  -1  14   8       77.07      109.54     30.81 o 
   0  14   8       33.98       27.96     20.71 o 
   1  14   8      598.02      513.31     32.50 o 
   2  14   8       16.76      -17.75     16.72 o 
   3  14   8      273.37      256.89     36.33 o 
   4  14   8      313.11      281.64     33.38 o 
   5  14   8      204.22      221.26     38.72 o 
  -7  15   8       24.82        9.56     36.35 o 
  -6  15   8       25.35      -27.65     33.88 o 
  -5  15   8        6.80       19.67     33.99 o 
  -4  15   8       38.54       25.60     31.42 o 
  -3  15   8      886.37      865.59     55.73 o 
  -2  15   8       26.91      -16.19     22.41 o 
  -1  15   8      184.64      171.59     31.26 o 
   0  15   8        0.07      -19.23     24.20 o 
   1  15   8       39.07       64.52     27.72 o 
   2  15   8       85.67      142.47     25.02 o 
   3  15   8        7.27       16.85     29.83 o 
   4  15   8       15.85       16.23     27.72 o 
  -6  16   8      464.73      508.11     53.08 o 
  -5  16   8        4.35       56.14     45.74 o 
  -4  16   8      221.21      175.52     39.34 o 
  -3  16   8      224.36      163.75     38.48 o 
  -2  16   8        5.21      -26.18     32.23 o 
  -1  16   8       48.65      -12.64     34.83 o 
   0  16   8      733.60      753.02     47.31 o 
   1  16   8        4.47       54.85     30.10 o 
   2  16   8      892.00      842.99     59.54 o 
   3  16   8        5.99       18.70     32.70 o 
  -4  17   8        5.43       84.36     38.25 o 
  -3  17   8      215.24      255.47     41.57 o 
  -2  17   8       38.20       29.53     30.61 o 
  -1  17   8        0.40      -11.85     18.31 o 
   0  17   8       35.50       22.41     30.72 o 
   1  17   8      278.27      314.11     38.52 o 
 -13   0   9      499.36      612.54    103.27 o 
 -11   0   9      917.62     1089.14    128.14 o 
  -9   0   9        3.09      -34.63     33.03 o 
  -7   0   9     3799.57     3836.19    119.82 o 
  -5   0   9    33502.11    33942.39    682.85 o 
  -3   0   9    24175.13    24060.93    383.00 o 
  -1   0   9     4037.26     4426.06     83.37 o 
   1   0   9     3985.70     4074.49    102.37 o 
   3   0   9    21132.20    21292.48    424.31 o 
   5   0   9     2941.34     3140.97     99.34 o 
   7   0   9      815.88      714.07     56.39 o 
   9   0   9      103.76      130.07     42.38 o 
 -13   1   9      168.85      226.09     40.72 o 
 -12   1   9      375.09      435.84     46.24 o 
 -11   1   9     1020.70     1001.89     78.79 o 
 -10   1   9       63.22       53.48     31.52 o 
  -9   1   9     2142.68     2078.85     66.87 o 
  -8   1   9     1039.86     1038.56     54.59 o 
  -7   1   9     1761.16     1763.67     56.36 o 
  -6   1   9     4174.65     3939.03    116.15 o 
  -5   1   9     3570.59     3409.79     58.82 o 
  -4   1   9    15155.62    15143.96    175.85 o 
  -3   1   9     7120.64     7434.14     92.20 o 
  -2   1   9      747.30      769.72     20.45 o 
  -1   1   9    12365.40    12719.28    161.70 o 
   0   1   9     2509.18     2406.15     63.12 o 
   1   1   9     4840.39     4767.26     81.50 o 
   2   1   9     1148.11     1175.95     37.47 o 
   3   1   9      682.97      653.16     31.24 o 
   4   1   9     4625.61     4440.92     86.98 o 
   5   1   9      158.73      115.21     22.16 o 
   6   1   9       89.71       39.96     21.42 o 
   7   1   9      336.49      276.71     30.09 o 
   8   1   9       84.95      100.22     27.18 o 
   9   1   9       40.47       18.88     26.84 o 
 -13   2   9       20.48       -4.70     32.45 o 
 -12   2   9        4.66      -17.60     29.64 o 
 -11   2   9        0.90       31.42     29.22 o 
 -10   2   9      164.32      140.05     30.58 o 
  -9   2   9     3756.19     3901.25     91.81 o 
  -8   2   9       13.37       -9.45     21.68 o 
  -7   2   9     1140.56     1208.77     48.89 o 
  -6   2   9     2265.74     2184.07     75.11 o 
  -5   2   9     1099.56     1075.99     31.32 o 
  -4   2   9     2022.42     2001.69     33.88 o 
  -3   2   9      555.84      546.20     18.06 o 
  -2   2   9     2075.97     1961.72     51.56 o 
  -1   2   9    15812.17    15394.66    193.31 o 
   0   2   9     5680.17     5855.84     82.85 o 
   1   2   9     5933.95     6001.21     97.64 o 
   2   2   9     6997.79     6823.90    110.52 o 
   3   2   9       19.23       17.33     15.70 o 
   4   2   9     2379.07     2369.52     73.65 o 
   5   2   9      119.19      124.39     21.65 o 
   6   2   9      925.91     1041.95     44.25 o 
   7   2   9     1044.39     1053.48     47.34 o 
   8   2   9      342.13      320.92     32.81 o 
   9   2   9      184.08      268.90     80.22 o 
 -12   3   9       51.64       -6.64     29.80 o 
 -11   3   9       49.06        8.81     29.43 o 
 -10   3   9      567.06      464.18     59.18 o 
  -9   3   9      693.83      748.67     58.24 o 
  -8   3   9     3085.01     3143.26     79.10 o 
  -7   3   9     1399.74     1286.22     62.27 o 
  -6   3   9        8.87        4.19     10.27 o 
  -5   3   9     5509.99     5503.83     85.31 o 
  -4   3   9     5291.83     5166.82     69.00 o 
  -3   3   9     7062.76     6708.58     85.22 o 
  -2   3   9     2965.58     2881.35     43.91 o 
  -1   3   9     5997.73     5629.88     73.14 o 
   0   3   9     9625.44     9708.47    116.82 o 
   1   3   9    11034.25    10985.37    161.68 o 
   2   3   9      193.93      216.25     14.66 o 
   3   3   9     3967.96     3892.84     75.23 o 
   4   3   9      628.49      618.70     31.94 o 
   5   3   9     4283.94     4321.21    100.28 o 
   6   3   9      171.35      185.50     25.58 o 
   7   3   9     1233.50     1243.14     49.52 o 
   8   3   9       48.21       51.03     30.59 o 
   9   3   9      360.63      376.03     43.97 o 
 -12   4   9       29.11        4.28     30.64 o 
 -11   4   9        8.25      -39.28     26.18 o 
 -10   4   9      158.42      166.44     31.52 o 
  -9   4   9     1886.95     1857.01     63.73 o 
  -8   4   9     1378.35     1414.59     56.29 o 
  -7   4   9     2383.41     2398.59     54.67 o 
  -6   4   9      335.27      275.60     31.32 o 
  -5   4   9      689.46      761.37     34.94 o 
  -4   4   9     1183.18     1209.56     29.25 o 
  -3   4   9       41.71       39.42      9.23 o 
  -2   4   9     5017.45     4974.56     67.06 o 
  -1   4   9    16479.96    17356.60    199.98 o 
   0   4   9     3354.33     3497.65     51.14 o 
   1   4   9      426.93      401.52     21.70 o 
   2   4   9     2373.38     2441.99     46.85 o 
   3   4   9     1038.30     1051.36     41.65 o 
   4   4   9      593.96      584.97     32.07 o 
   5   4   9      183.46      202.07     24.48 o 
   6   4   9     1066.27      970.32     44.20 o 
   7   4   9      242.31      179.22     34.01 o 
   8   4   9       88.79       92.87     32.61 o 
   9   4   9        1.11       23.16     30.70 o 
 -12   5   9       13.63      -41.58     29.34 o 
 -11   5   9       42.55      -15.80     27.49 o 
 -10   5   9     1101.91     1011.82     63.20 o 
  -9   5   9      170.10      233.19     33.12 o 
  -8   5   9     6462.28     6952.38    132.42 o 
  -7   5   9     2359.01     2361.37     56.24 o 
  -6   5   9      651.75      633.55     32.32 o 
  -5   5   9     4411.09     4596.85     84.70 o 
  -4   5   9     1055.85     1095.97     26.88 o 
  -3   5   9     1177.95     1061.78     26.30 o 
  -2   5   9     4743.38     4536.01     63.49 o 
  -1   5   9     3884.11     3788.15     55.42 o 
   0   5   9    20127.15    20362.63    233.60 o 
   1   5   9     6819.58     7093.20     91.52 o 
   2   5   9      637.26      690.10     31.15 o 
   3   5   9     6096.02     6250.16    106.45 o 
   4   5   9       42.29       11.18     17.70 o 
   5   5   9     1340.43     1267.83     55.97 o 
   6   5   9      142.77      144.79     30.33 o 
   7   5   9      922.41      823.45     57.09 o 
   8   5   9      422.36      511.38     46.52 o 
   9   5   9      284.26      275.34     52.37 o 
 -12   6   9      275.84      263.00     47.04 o 
 -11   6   9       15.45       14.37     30.21 o 
 -10   6   9      388.75      423.21     46.41 o 
  -9   6   9      745.46      726.71     59.41 o 
  -8   6   9      333.09      292.62     32.07 o 
  -7   6   9      943.96      920.67     38.50 o 
  -6   6   9     1283.02      560.70     63.19 o 
  -5   6   9     6308.36     6082.35    183.52 o 
  -4   6   9     3016.37     3040.40     49.97 o 
  -3   6   9      821.50      803.88     25.20 o 
  -2   6   9     1308.54     1382.63     31.24 o 
  -1   6   9     8808.99     8781.97    120.37 o 
   0   6   9      641.99      715.49     23.85 o 
   1   6   9     2341.24     2232.55     40.60 o 
   2   6   9      472.21      433.15     22.07 o 
   3   6   9      350.60      352.66     31.99 o 
   4   6   9      285.97      310.18     32.06 o 
   5   6   9        0.04      -23.63     21.58 o 
   6   6   9      138.16      140.71     31.81 o 
   7   6   9      457.61      450.76     43.54 o 
   8   6   9       55.56       28.93     30.96 o 
   9   6   9       89.29      122.76     45.49 o 
 -12   7   9      563.51      570.85     57.40 o 
 -11   7   9      290.97      322.99     47.14 o 
 -10   7   9      186.08      191.70     34.14 o 
  -9   7   9      172.44      118.61     32.85 o 
  -8   7   9       29.58       -9.57     22.70 o 
  -7   7   9      119.27       39.62     13.80 o 
  -6   7   9     4476.64     4468.62     89.23 o 
  -5   7   9      555.98      649.47     32.91 o 
  -4   7   9    14150.38    14536.62    199.38 o 
  -3   7   9     2447.37     2488.11     50.71 o 
  -2   7   9     1398.26     1286.69     31.56 o 
  -1   7   9      459.54      505.26     20.60 o 
   0   7   9       56.15       61.18     13.19 o 
   1   7   9        7.97       -1.65     10.84 o 
   2   7   9     6149.58     6161.65     96.64 o 
   3   7   9       15.13       -1.86     21.48 o 
   4   7   9     4674.39     4534.78    124.94 o 
   5   7   9        2.19       -0.07     23.78 o 
   6   7   9      205.95      221.43     35.70 o 
   7   7   9       10.42        3.87     29.41 o 
   8   7   9        0.96      -27.01     29.75 o 
 -11   8   9      101.21      160.23     46.63 o 
 -10   8   9      369.17      320.16     45.09 o 
  -9   8   9       56.82       28.75     37.75 o 
  -8   8   9      665.41      662.76     39.54 o 
  -7   8   9       31.55        5.67     23.86 o 
  -6   8   9     1885.29     2070.59     59.83 o 
  -5   8   9    10564.11    10644.87    168.92 o 
  -4   8   9     2886.13     2904.13     51.99 o 
  -3   8   9     4734.02     4835.62     71.33 o 
  -2   8   9     1695.41     1671.88     46.29 o 
  -1   8   9       96.86       86.24     13.61 o 
   0   8   9     4468.28     4747.00     69.74 o 
   1   8   9      263.39      224.96     22.63 o 
   2   8   9     1682.55     1796.05     45.92 o 
   3   8   9     5509.82     5719.70    105.25 o 
   4   8   9     1252.95     1123.34     53.99 o 
   5   8   9     1279.57     1203.95     58.62 o 
   6   8   9      249.51      235.12     36.45 o 
   7   8   9        5.79       -2.48     33.49 o 
   8   8   9      259.55      220.11     43.95 o 
 -11   9   9       13.65      -30.32     35.88 o 
 -10   9   9       95.95      115.75     38.37 o 
  -9   9   9       55.14       40.82     30.72 o 
  -8   9   9      611.01      587.12     40.17 o 
  -7   9   9       19.44       46.98     21.45 o 
  -6   9   9      218.73      226.70     31.27 o 
  -5   9   9       80.37       62.91     19.77 o 
  -4   9   9      317.46      296.72     23.84 o 
  -3   9   9       14.21       15.66     13.69 o 
  -2   9   9     1066.58      962.62     33.52 o 
  -1   9   9       34.53       70.45     15.16 o 
   0   9   9     1924.67     1769.98     51.27 o 
   1   9   9       53.93       75.76     18.17 o 
   2   9   9        2.39       12.29     18.85 o 
   3   9   9     1089.50     1176.47     51.64 o 
   4   9   9       40.31       70.58     27.92 o 
   5   9   9      196.38      260.10     36.38 o 
   6   9   9      211.53      239.16     37.60 o 
   7   9   9      183.80      151.30     36.38 o 
   8   9   9      105.52       55.01     36.75 o 
 -10  10   9      125.68      135.55     40.46 o 
  -9  10   9      246.37      199.51     42.50 o 
  -8  10   9      188.13      148.67     29.64 o 
  -7  10   9      146.27      124.70     26.89 o 
  -6  10   9      518.20      523.75     34.13 o 
  -5  10   9      859.86      854.21     35.98 o 
  -4  10   9     3820.47     4143.49     83.95 o 
  -3  10   9      223.66      163.73     18.01 o 
  -2  10   9     4153.47     4260.79     74.00 o 
  -1  10   9     2203.41     2190.49     50.62 o 
   0  10   9     1936.88     1978.12     54.97 o 
   1  10   9      798.38      723.14     32.38 o 
   2  10   9     2104.18     2046.92     61.52 o 
   3  10   9      582.49      462.64     38.16 o 
   4  10   9     1387.67     1258.43     58.47 o 
   5  10   9        1.11      -15.48     28.00 o 
   6  10   9      987.21     1025.82     59.94 o 
   7  10   9      216.54      178.82     37.61 o 
 -10  11   9      122.56       79.31     38.96 o 
  -9  11   9       73.81      -17.36     34.21 o 
  -8  11   9      506.19      529.35     40.89 o 
  -7  11   9       52.57       65.20     26.09 o 
  -6  11   9      130.96       85.20     24.40 o 
  -5  11   9       10.84       23.07     19.89 o 
  -4  11   9      585.88      587.21     32.98 o 
  -3  11   9       26.82       60.39     22.68 o 
  -2  11   9      211.14      246.49     25.92 o 
  -1  11   9       81.12      102.89     19.17 o 
   0  11   9      593.96      609.47     40.25 o 
   1  11   9      149.68      139.58     23.02 o 
   2  11   9      158.21      139.61     21.48 o 
   3  11   9        6.37       -2.80     21.26 o 
   4  11   9      168.00      156.14     33.18 o 
   5  11   9        9.55       21.52     29.51 o 
   6  11   9        7.95       30.03     31.12 o 
   7  11   9        5.79        4.98     32.15 o 
  -9  12   9     1088.31     1012.91     67.18 o 
  -8  12   9      647.31      601.12     44.57 o 
  -7  12   9      991.30      988.90     50.49 o 
  -6  12   9      534.59      593.32     39.20 o 
  -5  12   9        3.62      -17.11     24.04 o 
  -4  12   9        6.14      -20.99     20.90 o 
  -3  12   9      209.51      253.38     23.24 o 
  -2  12   9     1052.82     1077.72     40.50 o 
  -1  12   9     2797.74     2927.00     62.44 o 
   0  12   9     1742.08     1811.02     49.75 o 
   1  12   9      949.61      971.73     45.13 o 
   2  12   9      993.53     1092.89     42.99 o 
   3  12   9       18.37       37.74     32.23 o 
   4  12   9      111.50       94.51     28.19 o 
   5  12   9       24.72       44.66     32.85 o 
   6  12   9      150.89      116.16     40.76 o 
  -9  13   9        0.10      -37.21     55.55 o 
  -8  13   9      526.29      563.33     45.15 o 
  -7  13   9        0.81       20.05     39.68 o 
  -6  13   9        1.89       54.74     31.63 o 
  -5  13   9      203.62      258.02     46.48 o 
  -4  13   9      695.86      672.25     47.01 o 
  -3  13   9       97.89       96.18     23.81 o 
  -2  13   9      868.78      879.80     44.08 o 
  -1  13   9       13.38       28.94     21.29 o 
   0  13   9     2400.94     2302.54     57.78 o 
   1  13   9        8.56       28.10     20.45 o 
   2  13   9      176.29      147.81     31.27 o 
   3  13   9        7.28        0.57     22.81 o 
   4  13   9      176.18      154.84     34.91 o 
   5  13   9        0.07       15.03     22.17 o 
   6  13   9      113.31       59.60     35.00 o 
  -8  14   9       51.42       29.59     37.26 o 
  -7  14   9       21.82      -24.60     34.81 o 
  -6  14   9      155.21      128.37     37.90 o 
  -5  14   9     1177.62     1031.65     80.64 o 
  -4  14   9      308.95      393.37     43.11 o 
  -3  14   9      673.77      693.27     59.65 o 
  -2  14   9      155.04      202.45     28.51 o 
  -1  14   9       68.13       74.76     25.61 o 
   0  14   9      112.49       96.30     22.63 o 
   1  14   9        2.97        7.17     20.86 o 
   2  14   9        9.84       12.30     26.55 o 
   3  14   9      278.77      312.84     34.46 o 
   4  14   9       93.73      124.36     35.29 o 
   5  14   9       23.45       59.75     34.39 o 
  -7  15   9      167.49      109.34     43.54 o 
  -6  15   9      188.15      127.51     40.07 o 
  -5  15   9        0.93        5.40     28.10 o 
  -4  15   9     1072.19      987.08     60.84 o 
  -3  15   9       64.58       90.58     36.46 o 
  -2  15   9       45.78      -19.16     25.57 o 
  -1  15   9      400.44      380.43     55.09 o 
   0  15   9       26.10       -4.97     24.68 o 
   1  15   9      400.29      444.13     33.36 o 
   2  15   9      365.16      451.36     43.98 o 
   3  15   9      112.21      109.66     31.32 o 
   4  15   9      608.00      568.81     51.86 o 
  -5  16   9      186.93      132.51     39.40 o 
  -4  16   9       50.69       37.47     35.13 o 
  -3  16   9      173.45      137.59     37.55 o 
  -2  16   9        8.57      -19.58     30.01 o 
  -1  16   9      163.54      142.07     31.81 o 
   0  16   9       38.64       22.49     29.32 o 
   1  16   9       32.39       36.88     30.37 o 
   2  16   9       15.24      162.47     60.53 o 
  -3  17   9      490.72      500.62     50.05 o 
  -2  17   9       34.04       37.24     26.04 o 
  -1  17   9      142.72      141.00     34.18 o 
   0  17   9      127.26       89.85     32.60 o 
 -12   0  10      495.54      539.22     65.91 o 
 -10   0  10     2303.88     2630.12    179.46 o 
  -8   0  10     1720.09     1763.51     84.94 o 
  -6   0  10        3.31      -50.88     43.38 o 
  -4   0  10     5341.98     4964.37    103.69 o 
  -2   0  10    32872.92    34780.80    547.05 o 
   0   0  10     1257.39     1214.76     72.79 o 
   2   0  10        8.40       15.79     22.41 o 
   4   0  10      316.31      287.76     36.13 o 
   6   0  10      730.40      699.26     55.13 o 
   8   0  10       25.31       49.39     37.28 o 
 -12   1  10      344.48      317.88     40.27 o 
 -11   1  10      631.52      654.68     47.51 o 
 -10   1  10      919.56     1072.75     59.87 o 
  -9   1  10      232.68      256.94     31.61 o 
  -8   1  10     3602.55     3745.12     87.15 o 
  -7   1  10     1977.98      697.99     65.65 o 
  -6   1  10    10538.86    10617.45    173.86 o 
  -5   1  10     3463.31     3500.73     73.16 o 
  -4   1  10     9516.03     9657.20    117.83 o 
  -3   1  10     1761.37     1568.97     30.47 o 
  -2   1  10    10431.38     9401.35    114.24 o 
  -1   1  10      329.11      266.93     16.63 o 
   0   1  10    14167.13    14638.73    240.22 o 
   1   1  10     7581.15     7555.24    119.47 o 
   2   1  10    11467.07    11509.75    173.38 o 
   3   1  10     3948.08     3975.33     78.00 o 
   4   1  10     6146.05     6242.40    109.91 o 
   5   1  10       34.82        4.00     19.02 o 
   6   1  10     1565.48     1574.82     53.08 o 
   7   1  10       91.86       93.90     25.95 o 
   8   1  10      401.50      475.16     38.43 o 
   9   1  10      308.35      306.63     36.17 o 
 -12   2  10        8.37       -9.94     29.96 o 
 -11   2  10      197.51      189.16     34.92 o 
 -10   2  10      188.29      224.60     42.94 o 
  -9   2  10      234.41      198.88     30.69 o 
  -8   2  10     1399.24     1255.40     53.23 o 
  -7   2  10     2461.21     1375.40     96.66 o 
  -6   2  10    15570.97    15986.48    246.09 o 
  -5   2  10     1399.56     1302.33     35.29 o 
  -4   2  10     1021.33      993.86     24.36 o 
  -3   2  10     1089.51     1019.12     25.18 o 
  -2   2  10     1635.80     1584.52     43.52 o 
  -1   2  10     2626.64     2592.30     44.03 o 
   0   2  10     3729.95     3755.19     88.65 o 
   1   2  10     2013.54     2023.80     55.81 o 
   2   2  10     9991.86    10065.32    154.81 o 
   3   2  10      249.68      244.46     27.05 o 
   4   2  10      625.92      577.28     32.28 o 
   5   2  10       28.91       32.46     20.44 o 
   6   2  10        2.46       -8.35     21.01 o 
   7   2  10       51.56        6.66     23.27 o 
   8   2  10       99.28       47.99     26.35 o 
   9   2  10       25.65      -15.26     31.41 o 
 -12   3  10       12.52      -40.49     28.83 o 
 -11   3  10      169.19      101.82     31.97 o 
 -10   3  10        0.63      -20.29     32.72 o 
  -9   3  10      324.61      310.73     34.08 o 
  -8   3  10       95.65       81.51     25.84 o 
  -7   3  10     1211.83      970.71     63.28 o 
  -6   3  10      138.72      183.80     29.38 o 
  -5   3  10        9.46        0.67     12.42 o 
  -4   3  10      303.34      316.97     14.43 o 
  -3   3  10    11728.07    11493.57    137.76 o 
  -2   3  10     2246.77     2319.68     39.35 o 
  -1   3  10     8550.09     8757.16    117.39 o 
   0   3  10      556.78      481.47     17.76 o 
   1   3  10       55.11       72.95     17.51 o 
   2   3  10      111.25       99.40     18.13 o 
   3   3  10      222.25      179.85     21.59 o 
   4   3  10      247.86      305.53     26.67 o 
   5   3  10     3266.10     3126.76     72.44 o 
   6   3  10      461.01      473.93     34.50 o 
   7   3  10     1162.70     1322.38     52.40 o 
   8   3  10      133.92       86.06     32.42 o 
   9   3  10      184.30      168.90     44.97 o 
 -12   4  10       29.04       22.46     31.17 o 
 -11   4  10      121.28       79.52     31.18 o 
 -10   4  10     1364.70     1475.34     61.40 o 
  -9   4  10       91.24       74.01     27.39 o 
  -8   4  10        0.57      -33.29     22.19 o 
  -7   4  10      742.08      681.76     45.22 o 
  -6   4  10     2979.32     2836.52     84.05 o 
  -5   4  10     1553.57     1366.12     49.55 o 
  -4   4  10     4127.22     4091.42     59.38 o 
  -3   4  10      327.37      281.82     16.23 o 
  -2   4  10    13522.66    13716.39    162.14 o 
  -1   4  10     4235.72     4493.49     64.80 o 
   0   4  10     3070.08     2952.36     50.89 o 
   1   4  10       54.43       69.80     12.67 o 
   2   4  10      103.41       88.05     23.63 o 
   3   4  10     1363.83     1227.31     48.31 o 
   4   4  10     3279.60     3288.56    112.56 o 
   5   4  10      305.55      330.48     29.07 o 
   6   4  10     1604.66     1691.57     65.47 o 
   7   4  10      183.11      260.51     37.36 o 
   8   4  10      305.35      336.46     42.17 o 
   9   4  10        9.76       10.03     33.27 o 
 -12   5  10        1.28      -19.31     29.61 o 
 -11   5  10       22.42       48.39     30.27 o 
 -10   5  10        9.79      -18.64     25.82 o 
  -9   5  10       12.42        9.20     25.04 o 
  -8   5  10      367.46      307.86     32.67 o 
  -7   5  10     6226.18     6252.02    138.13 o 
  -6   5  10      503.79      537.74     27.51 o 
  -5   5  10     1381.56     1352.38     45.10 o 
  -4   5  10       23.95       -2.28     12.43 o 
  -3   5  10     1571.33     1715.13     34.77 o 
  -2   5  10     1005.65     1107.05     28.53 o 
  -1   5  10       14.21       22.68     10.19 o 
   0   5  10       43.48       64.78     11.15 o 
   1   5  10     4510.92     4797.74     75.72 o 
   2   5  10      222.38      245.75     21.98 o 
   3   5  10      288.28      282.52     24.28 o 
   4   5  10        4.30       -8.61     17.83 o 
   5   5  10      269.49      224.35     34.03 o 
   6   5  10      197.02      206.05     33.96 o 
   7   5  10       13.99        6.28     29.10 o 
   8   5  10      128.65      169.94     39.31 o 
 -12   6  10       20.90       58.72     42.00 o 
 -11   6  10      612.54      716.26     49.67 o 
 -10   6  10      147.29      131.97     31.67 o 
  -9   6  10      963.10     1012.14     51.99 o 
  -8   6  10     1758.47     1732.62     61.07 o 
  -7   6  10     4008.95     4145.98     90.03 o 
  -6   6  10     3673.39     3635.31    132.72 o 
  -5   6  10    12011.33    12162.21    169.08 o 
  -4   6  10        1.76       18.22     16.23 o 
  -3   6  10     8907.45     9219.78    116.91 o 
  -2   6  10      876.27      811.00     26.46 o 
  -1   6  10     7397.78     7281.33     95.32 o 
   0   6  10     2075.45     2177.59     40.68 o 
   1   6  10     7136.45     6779.54    115.39 o 
   2   6  10     5314.58     5195.26    102.31 o 
   3   6  10     3783.80     4055.27    111.34 o 
   4   6  10      109.73      135.30     28.71 o 
   5   6  10     1420.78     1590.79     63.12 o 
   6   6  10      213.85      211.12     34.36 o 
   7   6  10      250.71      299.40     67.12 o 
   8   6  10      107.76       83.38     34.31 o 
 -11   7  10      931.94      947.41     66.01 o 
 -10   7  10        6.10       31.56     28.98 o 
  -9   7  10     1283.50     1418.30    102.36 o 
  -8   7  10      430.26      418.87     36.06 o 
  -7   7  10      267.04      223.66     30.93 o 
  -6   7  10     1671.83     1814.50     55.31 o 
  -5   7  10       55.19      110.17     19.82 o 
  -4   7  10      906.74      990.97     52.72 o 
  -3   7  10     9110.22     9557.58    121.90 o 
  -2   7  10     1170.41     1163.88     43.52 o 
  -1   7  10     2266.87     2215.71     56.75 o 
   0   7  10     1834.76     1767.20     41.82 o 
   1   7  10      605.58      555.73     36.60 o 
   2   7  10     1637.93     1739.92     50.65 o 
   3   7  10       36.71       11.53     24.56 o 
   4   7  10     1682.01     1670.22     73.60 o 
   5   7  10      707.24      639.89     47.02 o 
   6   7  10      260.73      231.72     37.09 o 
   7   7  10        8.66      -24.09     28.43 o 
   8   7  10       87.01       53.50     34.92 o 
 -11   8  10      132.77      164.60     43.24 o 
 -10   8  10      878.51     1031.32     67.10 o 
  -9   8  10      911.26      953.20     51.70 o 
  -8   8  10       29.64       38.78     17.72 o 
  -7   8  10      732.64      767.83     57.19 o 
  -6   8  10      283.24      280.04     27.84 o 
  -5   8  10      126.26      146.41     21.67 o 
  -4   8  10     1121.46     1247.44     42.15 o 
  -3   8  10     4613.46     4577.66     69.98 o 
  -2   8  10     2665.19     2635.69     48.83 o 
  -1   8  10     3468.85     3549.59     58.20 o 
   0   8  10      279.69      287.56     35.27 o 
   1   8  10     2538.89     2659.26     62.92 o 
   2   8  10     2357.81     2398.98     61.39 o 
   3   8  10      232.44      267.99     37.95 o 
   4   8  10       32.46       12.88     26.33 o 
   5   8  10     1131.39     1088.51     57.49 o 
   6   8  10        9.45      -17.87     64.57 o 
   7   8  10      235.06      248.87     39.87 o 
   8   8  10       89.60       83.84     36.48 o 
 -11   9  10       57.74       12.62     38.04 o 
 -10   9  10      129.43      105.80     45.49 o 
  -9   9  10       44.11       34.59     19.54 o 
  -8   9  10      490.67      544.64     39.98 o 
  -7   9  10     2241.48     2357.29     59.67 o 
  -6   9  10      177.53      154.84     22.44 o 
  -5   9  10     4971.51     5221.88     90.45 o 
  -4   9  10      951.11      898.44     35.70 o 
  -3   9  10       17.16      -14.18     15.27 o 
  -2   9  10      641.55      557.24     24.75 o 
  -1   9  10       13.29       39.84     35.13 o 
   0   9  10      954.72     1037.00     51.70 o 
   1   9  10     4015.24     4247.97     85.61 o 
   2   9  10      780.24      730.15     37.69 o 
   3   9  10     3944.32     3935.44    100.27 o 
   4   9  10      950.83      716.95     48.28 o 
   5   9  10      394.84      349.33     40.69 o 
   6   9  10       96.41       77.14     33.44 o 
   7   9  10      109.68       87.47     35.41 o 
 -10  10  10      151.28       31.86     49.46 o 
  -9  10  10       53.21       11.07     34.53 o 
  -8  10  10       17.41       -6.55     25.46 o 
  -7  10  10      126.24      113.23     26.40 o 
  -6  10  10     1139.96     1145.51     42.46 o 
  -5  10  10       32.38       35.65     17.40 o 
  -4  10  10        2.12      -24.64     16.43 o 
  -3  10  10        4.67       11.15     14.72 o 
  -2  10  10     2436.32     2373.55     60.76 o 
  -1  10  10        1.47        1.26     15.98 o 
   0  10  10       35.61       27.17     17.26 o 
   1  10  10      118.00       70.51     18.98 o 
   2  10  10      137.65       42.34     28.26 o 
   3  10  10      378.82      452.14     40.52 o 
   4  10  10      201.37      199.48     34.17 o 
   5  10  10      163.34      123.08     32.99 o 
   6  10  10      162.39      174.74     36.60 o 
   7  10  10       50.98      100.03     35.12 o 
 -10  11  10      135.37      127.28     41.86 o 
  -9  11  10      402.73      426.08     49.08 o 
  -8  11  10      325.97      329.39     36.83 o 
  -7  11  10       16.34      -14.63     23.87 o 
  -6  11  10       63.01       39.05     22.30 o 
  -5  11  10        4.17      -17.95     13.46 o 
  -4  11  10       31.27       12.02     17.50 o 
  -3  11  10     3205.47     3525.23     67.99 o 
  -2  11  10      979.14      989.85     37.53 o 
  -1  11  10     2613.14     2603.97     64.47 o 
   0  11  10      504.97      449.49     30.30 o 
   1  11  10        8.89      -21.11     19.73 o 
   2  11  10       18.32      -19.60     21.20 o 
   3  11  10      131.10       79.03     43.23 o 
   4  11  10      112.69       86.97     32.05 o 
   5  11  10      564.82      595.13     49.14 o 
   6  11  10       33.48       53.37     33.53 o 
  -9  12  10       38.35       46.08     36.97 o 
  -8  12  10      105.58      111.88     31.96 o 
  -7  12  10        7.42       19.55     27.88 o 
  -6  12  10      908.10      923.80     54.17 o 
  -5  12  10      297.89      203.65     42.54 o 
  -4  12  10       86.15      100.61     24.09 o 
  -3  12  10      389.69      334.30     29.68 o 
  -2  12  10      830.14      805.15     35.56 o 
  -1  12  10      553.08      581.94     34.83 o 
   0  12  10       72.21       78.94     24.83 o 
   1  12  10      248.05      202.86     27.37 o 
   2  12  10      336.09      286.96     32.94 o 
   3  12  10      244.10      175.46     32.51 o 
   4  12  10       38.40       20.65     25.01 o 
   5  12  10       96.37       64.46     45.66 o 
   6  12  10       55.58       56.68     33.64 o 
  -8  13  10      273.23      279.16     39.88 o 
  -7  13  10      924.64      956.24     55.78 o 
  -6  13  10      681.91      657.51     64.88 o 
  -5  13  10      427.54      402.12     42.85 o 
  -4  13  10     1291.03     1439.01     77.37 o 
  -3  13  10      401.64      351.43     37.89 o 
  -2  13  10      213.52      205.83     24.35 o 
  -1  13  10       12.97       43.74     23.59 o 
   0  13  10      517.45      443.24     34.22 o 
   1  13  10      944.82      994.77     59.63 o 
   2  13  10      454.26      463.23     36.43 o 
   3  13  10       47.64       46.70     44.04 o 
   4  13  10      361.59      419.00     44.59 o 
   5  13  10      211.04      129.01     35.79 o 
  -7  14  10      242.93      269.80     44.50 o 
  -6  14  10      160.93      107.09     48.74 o 
  -5  14  10      599.71      581.03     49.51 o 
  -4  14  10      245.29      303.34     49.49 o 
  -3  14  10      673.67      667.16     49.58 o 
  -2  14  10      781.42      881.72     45.90 o 
  -1  14  10      309.20      296.28     31.69 o 
   0  14  10        3.70      -32.53     21.68 o 
   1  14  10      422.56      402.25     41.04 o 
   2  14  10       73.25       55.51     26.78 o 
   3  14  10      325.92      362.49     42.32 o 
   4  14  10       58.15       86.12     36.05 o 
  -6  15  10        5.82      -16.32     30.61 o 
  -5  15  10        3.21      -25.58     32.80 o 
  -4  15  10       47.42       19.21     28.94 o 
  -3  15  10      508.64      531.42     48.18 o 
  -2  15  10      126.10       68.25     33.80 o 
  -1  15  10      108.35       84.03     27.91 o 
   0  15  10       43.55        1.90     25.96 o 
   1  15  10      116.57      158.57     37.37 o 
   2  15  10        6.73       -8.82     27.19 o 
   3  15  10       18.35       46.66     33.89 o 
  -5  16  10        1.47      -47.32     31.55 o 
  -4  16  10        0.12      -48.86     32.57 o 
  -3  16  10       58.87       30.16     33.95 o 
  -2  16  10       23.41        8.57     41.20 o 
  -1  16  10      202.95      211.31     34.50 o 
   0  16  10      154.37      167.93     33.55 o 
   1  16  10       41.71       63.47     44.01 o 
 -11   0  11     2190.90     2458.11    112.01 o 
  -9   0  11      960.75     1077.33    111.59 o 
  -7   0  11      524.15      477.93     48.38 o 
  -5   0  11    27882.07    28000.98    716.64 o 
  -3   0  11    30721.63    30900.31    490.60 o 
  -1   0  11    10352.55    10474.38    178.62 o 
   1   0  11     5046.86     5068.96    127.63 o 
   3   0  11    13245.18    13399.83    286.52 o 
   5   0  11     5561.35     5586.19    149.60 o 
   7   0  11      284.73      401.24     68.90 o 
 -12   1  11      402.11      460.38     45.20 o 
 -11   1  11      221.71      202.46     35.01 o 
 -10   1  11        6.80       13.98     27.24 o 
  -9   1  11      303.95      234.81     31.85 o 
  -8   1  11     1833.74     1741.82    125.34 o 
  -7   1  11     1587.19     1430.40     56.47 o 
  -6   1  11     5173.13     5266.65    102.54 o 
  -5   1  11      707.31      732.41     56.10 o 
  -4   1  11     8028.28     8194.84    103.18 o 
  -3   1  11        4.79       37.93     16.17 o 
  -2   1  11      286.42      282.30     15.29 o 
  -1   1  11      326.26      313.10     16.53 o 
   0   1  11     2824.79     2794.70     58.64 o 
   1   1  11      889.13      988.73     38.19 o 
   2   1  11     2884.28     2974.66     65.29 o 
   3   1  11      415.51      418.36     28.98 o 
   4   1  11     1752.26     1717.80     52.74 o 
   5   1  11       81.14      148.75     25.85 o 
   6   1  11       15.51       19.35     22.63 o 
   7   1  11       66.97       75.91     26.21 o 
   8   1  11       16.86      -29.62     23.28 o 
 -12   2  11       50.17       21.40     31.89 o 
 -11   2  11       74.18       53.68     30.58 o 
 -10   2  11       66.37       46.08     27.88 o 
  -9   2  11     3486.62     3636.74     93.72 o 
  -8   2  11      158.17      165.63     26.92 o 
  -7   2  11     7801.30     8057.37    143.99 o 
  -6   2  11     2104.72     2016.94     58.76 o 
  -5   2  11       13.00      -11.75     13.56 o 
  -4   2  11       88.86       93.16     11.45 o 
  -3   2  11      934.08      908.58     35.32 o 
  -2   2  11        6.80        7.64     11.52 o 
  -1   2  11    14944.81    15234.42    178.13 o 
   0   2  11     1593.77     1635.65     43.47 o 
   1   2  11    18803.65    18568.80    304.32 o 
   2   2  11      191.25      184.55     21.67 o 
   3   2  11      792.45      842.10     38.29 o 
   4   2  11      714.03      716.90     37.27 o 
   5   2  11      246.36      262.51     28.07 o 
   6   2  11      977.70      920.96     60.17 o 
   7   2  11     1108.66     1162.33     51.96 o 
   8   2  11      142.67      120.16     35.75 o 
 -12   3  11      276.00      196.67     43.66 o 
 -11   3  11       42.51      -26.20     28.01 o 
 -10   3  11       13.37      -38.38     25.59 o 
  -9   3  11        5.17      -35.05     23.36 o 
  -8   3  11     2442.98     2420.35     81.30 o 
  -7   3  11      395.34      397.83     32.92 o 
  -6   3  11      139.37      109.90     22.36 o 
  -5   3  11     1426.90     1292.75     40.95 o 
  -4   3  11     5615.02     5554.85     95.34 o 
  -3   3  11      796.86      857.90     25.11 o 
  -2   3  11      253.31      260.74     14.70 o 
  -1   3  11     1015.52     1125.99     29.92 o 
   0   3  11     4059.09     4079.62     78.64 o 
   1   3  11       15.71       42.83     16.19 o 
   2   3  11        0.17      -11.74     16.12 o 
   3   3  11       37.84       35.83     19.09 o 
   4   3  11      902.78      933.80     42.26 o 
   5   3  11      630.04      535.39     35.04 o 
   6   3  11        0.25        2.55     22.45 o 
   7   3  11      150.69      139.52     34.54 o 
   8   3  11       14.06        7.77     31.82 o 
 -12   4  11        1.41      -18.23     30.36 o 
 -11   4  11       70.47       40.82     31.67 o 
 -10   4  11       26.20      -14.11     25.99 o 
  -9   4  11      381.24      393.63     36.96 o 
  -8   4  11        1.22       -6.54     22.50 o 
  -7   4  11      119.44       91.27     23.56 o 
  -6   4  11      658.10      676.21     30.59 o 
  -5   4  11     4652.29     4665.42     86.34 o 
  -4   4  11        1.24      -17.87     11.91 o 
  -3   4  11     3374.11     3430.54     53.14 o 
  -2   4  11      146.80      155.84     13.44 o 
  -1   4  11     3072.76     3053.25     52.78 o 
   0   4  11      152.61      174.63     15.82 o 
   1   4  11        6.75      -11.61     14.50 o 
   2   4  11      633.86      694.55     40.96 o 
   3   4  11     2191.85     2221.36     60.15 o 
   4   4  11      127.63      132.66     23.77 o 
   5   4  11      840.82      806.76     40.64 o 
   6   4  11        0.39       30.91     27.43 o 
   7   4  11       38.37       64.18     30.39 o 
   8   4  11       83.68       58.02     37.74 o 
 -12   5  11        0.51      -30.06     30.22 o 
 -11   5  11        5.15      -41.63     27.76 o 
 -10   5  11     1160.74     1145.07     56.92 o 
  -9   5  11        9.84       -2.48     25.18 o 
  -8   5  11     4891.59     4893.65    286.39 o 
  -7   5  11      228.01      204.61     30.54 o 
  -6   5  11     5599.18     5700.45    104.47 o 
  -5   5  11      229.02      212.57     20.01 o 
  -4   5  11      140.54      129.83     16.75 o 
  -3   5  11      837.65      794.22     26.16 o 
  -2   5  11     8226.70     8410.18    107.49 o 
  -1   5  11      972.78     1007.01     29.14 o 
   0   5  11    15098.86    15284.64    198.85 o 
   1   5  11      554.94      686.30     42.15 o 
   2   5  11     6556.44     6586.39    112.99 o 
   3   5  11      452.56      475.41     37.91 o 
   4   5  11      865.43      829.27     40.75 o 
   5   5  11      361.68      317.04     37.29 o 
   6   5  11      821.20      848.60     54.68 o 
   7   5  11      227.77      164.29     37.15 o 
   8   5  11      473.67      493.67     70.26 o 
 -12   6  11      166.84      146.03     37.02 o 
 -11   6  11       46.85       12.79     30.68 o 
 -10   6  11       99.04      116.95     31.61 o 
  -9   6  11      912.05      859.89     48.93 o 
  -8   6  11      437.03      392.73     34.97 o 
  -7   6  11      740.33      749.27     51.84 o 
  -6   6  11     1034.87      995.36     38.67 o 
  -5   6  11        6.51      -11.07     16.49 o 
  -4   6  11      501.73      539.10     26.53 o 
  -3   6  11      489.84      501.24     21.82 o 
  -2   6  11      307.78      376.62     19.11 o 
  -1   6  11     6405.33     6405.84     87.04 o 
   0   6  11      326.89      377.11     21.46 o 
   1   6  11     1205.20     1194.30     41.41 o 
   2   6  11       65.60       76.56     19.50 o 
   3   6  11        0.17       10.98     23.97 o 
   4   6  11      117.32      135.77     29.93 o 
   5   6  11      208.71      183.51     33.60 o 
   6   6  11       49.86       26.19     30.61 o 
   7   6  11      229.49      208.29     38.60 o 
   8   6  11       12.83       50.91     34.19 o 
 -11   7  11      167.68      181.84     42.19 o 
 -10   7  11      568.82      646.97     47.15 o 
  -9   7  11      111.03      111.01     30.26 o 
  -8   7  11      400.77      375.28     35.15 o 
  -7   7  11      137.63       68.01     28.73 o 
  -6   7  11     4223.85     4386.18     81.09 o 
  -5   7  11       57.43      102.14     20.29 o 
  -4   7  11    17307.89    17828.72    237.04 o 
  -3   7  11      437.06      467.53     23.93 o 
  -2   7  11     5374.98     5236.53     76.05 o 
  -1   7  11       18.90       25.48     12.65 o 
   0   7  11     1635.75     1777.74     43.12 o 
   1   7  11       15.63       14.25     17.08 o 
   2   7  11     4411.04     4486.00    104.80 o 
   3   7  11       29.85       40.26     25.38 o 
   4   7  11     3623.32     3923.57    101.75 o 
   5   7  11      110.68      113.71     32.18 o 
   6   7  11     1087.68     1059.43     61.51 o 
   7   7  11       63.51       -0.12     32.00 o 
 -11   8  11      451.58      480.61     53.84 o 
 -10   8  11       59.24       16.55     34.99 o 
  -9   8  11       80.38      108.11     39.44 o 
  -8   8  11      183.35      192.77     31.18 o 
  -7   8  11        7.92       -4.51     19.22 o 
  -6   8  11        0.60       -3.62     18.89 o 
  -5   8  11     3571.94     3845.33     74.50 o 
  -4   8  11       68.03      170.02     20.89 o 
  -3   8  11     4869.83     5008.01     75.72 o 
  -2   8  11       71.28       61.83     16.11 o 
  -1   8  11      136.58      111.32     15.29 o 
   0   8  11      686.76      721.81     35.17 o 
   1   8  11      286.14      292.54     26.86 o 
   2   8  11       15.48       26.36     25.45 o 
   3   8  11     1842.73     1988.34     93.54 o 
   4   8  11       31.06        6.54     26.76 o 
   5   8  11      451.69      460.45     43.77 o 
   6   8  11       24.98       -0.04     28.23 o 
   7   8  11       62.72       16.11     32.86 o 
 -10   9  11      158.97       69.31     38.48 o 
  -9   9  11      451.30      396.71     89.42 o 
  -8   9  11     2040.35     2119.62     70.44 o 
  -7   9  11      235.55      279.60     27.37 o 
  -6   9  11      158.32      152.28     24.13 o 
  -5   9  11      307.75      312.67     25.73 o 
  -4   9  11     1283.55     1258.23     42.47 o 
  -3   9  11      637.11      673.72     30.55 o 
  -2   9  11      968.20      938.84     32.55 o 
  -1   9  11        9.85       24.41     16.53 o 
   0   9  11     5465.34     5313.59    246.78 o 
   1   9  11       28.93       41.18     21.64 o 
   2   9  11      569.37      577.15     42.97 o 
   3   9  11        9.82        1.83     31.26 o 
   4   9  11      309.33      301.41     38.98 o 
   5   9  11      296.70      335.72     41.61 o 
   6   9  11      200.71      233.55     38.79 o 
   7   9  11      168.02      149.88     39.02 o 
 -10  10  11        1.38      -27.79     33.41 o 
  -9  10  11      637.58      634.03     55.68 o 
  -8  10  11      145.09      166.43     37.52 o 
  -7  10  11      371.09      324.75     32.21 o 
  -6  10  11        2.96        2.04     14.87 o 
  -5  10  11     1622.42     1623.28     48.62 o 
  -4  10  11       57.78       71.72     19.25 o 
  -3  10  11      266.36      254.97     22.85 o 
  -2  10  11      432.41      489.49     27.62 o 
  -1  10  11     1750.50     1837.68     47.98 o 
   0  10  11        3.63       20.55     20.25 o 
   1  10  11      696.29      557.72     51.13 o 
   2  10  11      290.04      211.48     42.25 o 
   3  10  11      207.89      157.11     32.87 o 
   4  10  11      339.02      376.99     42.19 o 
   5  10  11      122.32       95.29     34.12 o 
   6  10  11      139.54      132.44     36.48 o 
  -9  11  11       28.88       -5.49     36.60 o 
  -8  11  11      317.37      345.90     44.69 o 
  -7  11  11       48.51        6.10     20.96 o 
  -6  11  11      150.54       89.18     36.17 o 
  -5  11  11       13.73       44.41     20.06 o 
  -4  11  11     2176.39     2274.96     62.89 o 
  -3  11  11       47.73       39.36     21.50 o 
  -2  11  11      163.66      106.90     20.58 o 
  -1  11  11      130.19      112.62     20.32 o 
   0  11  11      187.02      166.50     25.13 o 
   1  11  11       85.45       95.27     23.79 o 
   2  11  11      278.78      227.29     35.32 o 
   3  11  11       70.93       66.44     30.68 o 
   4  11  11     1226.56     1120.32     64.08 o 
   5  11  11        4.28      -39.04     29.19 o 
   6  11  11       28.44       91.87     44.80 o 
  -9  12  11      540.51      497.53     52.68 o 
  -8  12  11      190.46      292.07     44.30 o 
  -7  12  11     1074.78     1143.64    103.29 o 
  -6  12  11      185.12      231.82     64.19 o 
  -5  12  11       29.08       19.35     28.37 o 
  -4  12  11        0.60       -4.04     22.13 o 
  -3  12  11      108.26       84.23     24.19 o 
  -2  12  11       34.06       34.59     22.23 o 
  -1  12  11     2092.93     2247.50     62.84 o 
   0  12  11      209.50      290.72     30.50 o 
   1  12  11     1430.45     1496.37     58.42 o 
   2  12  11       96.66      154.85     32.87 o 
   3  12  11       12.12      -20.75     19.95 o 
   4  12  11        9.26       13.32     30.59 o 
   5  12  11       27.52       13.78     31.52 o 
  -8  13  11      771.27      894.29     63.02 o 
  -7  13  11       18.79       -3.66     19.36 o 
  -6  13  11      302.94      294.49     42.16 o 
  -5  13  11       25.61       -0.43     35.81 o 
  -4  13  11      203.29      179.50     37.08 o 
  -3  13  11       57.16       79.99     26.01 o 
  -2  13  11      455.30      453.48     34.70 o 
  -1  13  11       52.32      126.88     30.57 o 
   0  13  11     2015.85     2083.77     64.33 o 
   1  13  11        1.24        1.48     24.13 o 
   2  13  11      484.01      414.89     42.56 o 
   3  13  11        3.12      -42.46     28.30 o 
   4  13  11      355.17      361.39     57.08 o 
  -7  14  11        0.38       -6.57     27.52 o 
  -6  14  11       11.94       26.10     35.29 o 
  -5  14  11      801.94      915.03     70.99 o 
  -4  14  11      460.78      450.76     50.19 o 
  -3  14  11      820.10      750.31     52.43 o 
  -2  14  11       93.08       64.11     41.94 o 
  -1  14  11       71.76       68.01     31.04 o 
   0  14  11       44.52      -14.43     24.85 o 
   1  14  11       47.72       19.68     25.71 o 
   2  14  11       52.90       83.85     33.78 o 
   3  14  11      360.44      420.27     46.23 o 
  -6  15  11      168.71      138.48     40.43 o 
  -5  15  11        0.52      -43.07     28.71 o 
  -4  15  11      761.69      800.14     56.48 o 
  -3  15  11       20.37       62.64     34.28 o 
  -2  15  11      310.25      202.15     47.92 o 
  -1  15  11        0.59       18.63     39.17 o 
   0  15  11       10.48      -28.09     31.13 o 
   1  15  11       85.28       58.38     29.29 o 
   2  15  11      237.12      300.80     42.97 o 
  -4  16  11       22.40      -16.61     33.02 o 
  -3  16  11       34.86        7.22     33.56 o 
  -2  16  11        0.83      -10.13     31.59 o 
  -1  16  11      213.97      228.74     65.56 o 
   0  16  11        5.25       -3.50     41.50 o 
 -12   0  12      143.73      121.97     61.65 o 
 -10   0  12     1554.32     1529.84     88.47 o 
  -8   0  12       91.45      197.61     81.23 o 
  -6   0  12     5327.13     5504.11    151.96 o 
  -4   0  12       59.92       61.70     17.55 o 
  -2   0  12     4678.81     4603.05     92.47 o 
   0   0  12     1435.10     1491.18     87.45 o 
   2   0  12     5620.48     6010.81    150.74 o 
   4   0  12      809.38      838.07     86.22 o 
   6   0  12      369.26      416.34     50.53 o 
   8   0  12       72.36      112.59     42.37 o 
 -12   1  12      373.03      380.51     43.07 o 
 -11   1  12      623.13      633.89     55.70 o 
 -10   1  12     1052.50     1203.19     57.17 o 
  -9   1  12      857.50      934.82     48.80 o 
  -8   1  12     2340.21     2266.68    126.65 o 
  -7   1  12       66.97       61.19     23.02 o 
  -6   1  12     6419.84     6648.38    122.27 o 
  -5   1  12     1906.09     1974.08     54.75 o 
  -4   1  12    11576.54    11476.87    139.81 o 
  -3   1  12     2606.32     2727.81     49.34 o 
  -2   1  12    15677.70    15579.23    183.00 o 
  -1   1  12     1700.04     1600.30     49.12 o 
   0   1  12     8604.46     8933.16    160.53 o 
   1   1  12      710.66      683.15     32.64 o 
   2   1  12     1172.39     1232.08     56.83 o 
   3   1  12      436.16      436.22     30.22 o 
   4   1  12     5061.34     4925.56    123.76 o 
   5   1  12        0.44       -5.32     21.70 o 
   6   1  12     1510.68     1552.68     55.79 o 
   7   1  12        3.74       -7.20     24.59 o 
   8   1  12      685.30      727.94     47.30 o 
 -12   2  12        8.80       27.00     32.27 o 
 -11   2  12       76.74       53.93     31.31 o 
 -10   2  12      752.92      834.95     49.84 o 
  -9   2  12      325.51      310.25     34.05 o 
  -8   2  12      230.66      135.13     32.96 o 
  -7   2  12      800.03      725.54     45.13 o 
  -6   2  12     1626.68     1607.11     55.19 o 
  -5   2  12      251.45      207.48     23.08 o 
  -4   2  12       20.70       28.61     13.64 o 
  -3   2  12      267.37      264.04     17.10 o 
  -2   2  12     5869.26     5918.25     79.68 o 
  -1   2  12     1401.23     1576.63     43.51 o 
   0   2  12       21.16       16.40     15.64 o 
   1   2  12       25.26       24.03     20.15 o 
   2   2  12      766.73      710.27     34.77 o 
   3   2  12      340.61      291.42     29.86 o 
   4   2  12      103.55      130.40     24.18 o 
   5   2  12       48.95       31.89     22.77 o 
   6   2  12      315.57      351.25     34.01 o 
   7   2  12        1.61      -34.54     23.03 o 
   8   2  12       22.48       41.84     40.35 o 
 -12   3  12       85.18       53.04     32.80 o 
 -11   3  12        4.86      -40.57     27.04 o 
 -10   3  12       30.00       15.64     28.12 o 
  -9   3  12      131.09       93.27     28.37 o 
  -8   3  12     1139.30     1024.49     56.58 o 
  -7   3  12     3846.70     3876.43     88.73 o 
  -6   3  12      133.99       82.84     22.29 o 
  -5   3  12     3122.08     3082.58     59.22 o 
  -4   3  12     1806.73     1703.04     45.91 o 
  -3   3  12     2222.57     2231.56     41.12 o 
  -2   3  12     1278.15     1315.03     37.86 o 
  -1   3  12     2280.73     2174.53     45.33 o 
   0   3  12     1233.04     1261.47     41.24 o 
   1   3  12     2541.43     2619.54     60.72 o 
   2   3  12     4274.95     4170.96    136.91 o 
   3   3  12       31.42       39.01     19.75 o 
   4   3  12      392.18      397.56     31.58 o 
   5   3  12      427.31      355.97     31.76 o 
   6   3  12      224.34      246.81     30.77 o 
   7   3  12      339.64      353.63     42.38 o 
   8   3  12       43.48       17.73     33.35 o 
 -12   4  12       89.50       84.47     34.80 o 
 -11   4  12       82.56       96.91     32.46 o 
 -10   4  12      304.03      282.34     36.49 o 
  -9   4  12      661.07      618.13     42.94 o 
  -8   4  12       19.20        2.99     13.67 o 
  -7   4  12      226.37      252.90     29.96 o 
  -6   4  12     2282.01     2339.51     64.58 o 
  -5   4  12      392.86      341.14     24.73 o 
  -4   4  12       17.01       -2.92     15.32 o 
  -3   4  12     2014.25     1968.97     44.62 o 
  -2   4  12     1560.18     1538.81     33.85 o 
  -1   4  12     2694.73     2665.36     56.75 o 
   0   4  12       19.94       23.96     15.82 o 
   1   4  12      795.60      873.50     37.30 o 
   2   4  12      175.39      173.08     22.91 o 
   3   4  12      764.81      702.51     36.53 o 
   4   4  12       57.16       21.68     21.18 o 
   5   4  12      612.06      592.21     51.12 o 
   6   4  12      646.83      540.47     46.82 o 
   7   4  12       70.66       81.21     32.91 o 
   8   4  12       19.08       11.83     33.59 o 
 -12   5  12        1.37      -45.37     30.25 o 
 -11   5  12       62.15       78.96     31.95 o 
 -10   5  12       71.75       64.06     30.54 o 
  -9   5  12      507.74      504.25     43.41 o 
  -8   5  12       45.08       31.90     18.15 o 
  -7   5  12     2959.66     3006.99     81.94 o 
  -6   5  12      424.31      481.64     39.31 o 
  -5   5  12     2427.72     2445.76     54.66 o 
  -4   5  12       12.93        9.02     14.68 o 
  -3   5  12     1629.38     1595.27     36.45 o 
  -2   5  12      256.01      242.05     16.65 o 
  -1   5  12     3299.62     3394.26     67.94 o 
   0   5  12      394.10      422.01     26.97 o 
   1   5  12      459.21      536.64     31.00 o 
   2   5  12     1405.55     1393.28     57.43 o 
   3   5  12     1645.56     1507.95     59.73 o 
   4   5  12       96.70       28.14     39.39 o 
   5   5  12      629.58      625.92     47.19 o 
   6   5  12       18.55      -11.95     29.22 o 
   7   5  12      131.31      193.35     38.95 o 
 -11   6  12      382.75      487.67     44.81 o 
 -10   6  12      414.31      433.53     41.38 o 
  -9   6  12      504.39      485.36     40.64 o 
  -8   6  12      205.00      236.47     30.51 o 
  -7   6  12     1939.55     1993.71     74.99 o 
  -6   6  12     3798.42     3863.53     74.84 o 
  -5   6  12     5360.21     5608.54     93.40 o 
  -4   6  12        7.89       31.58     16.67 o 
  -3   6  12     5555.68     5857.92     83.29 o 
  -2   6  12     3091.07     3053.96     52.64 o 
  -1   6  12     6697.53     6606.37     99.71 o 
   0   6  12      776.89      791.76     36.27 o 
   1   6  12     4639.57     4694.66    107.00 o 
   2   6  12     1070.77     1040.36     42.75 o 
   3   6  12     3882.52     4232.12    130.31 o 
   4   6  12        1.01        9.97     27.34 o 
   5   6  12     1317.02     1312.62     82.97 o 
   6   6  12      185.25      191.65     37.02 o 
   7   6  12      527.03      550.54     50.71 o 
 -11   7  12      135.10      105.28     34.35 o 
 -10   7  12      163.88      172.95     34.79 o 
  -9   7  12      820.17      858.74     71.61 o 
  -8   7  12       70.62       40.13     27.29 o 
  -7   7  12      570.59      561.93     38.25 o 
  -6   7  12     1641.25     1724.07     50.64 o 
  -5   7  12      597.32      589.09     30.77 o 
  -4   7  12     1641.47     1935.53     49.61 o 
  -3   7  12      441.18      534.64     27.37 o 
  -2   7  12     1192.62     1283.87     35.76 o 
  -1   7  12      267.22      282.59     21.84 o 
   0   7  12      218.96      192.49     22.72 o 
   1   7  12      349.88      358.29     34.52 o 
   2   7  12      402.13      440.77     39.28 o 
   3   7  12     1400.12     1529.97     76.57 o 
   4   7  12      594.53      656.57     48.01 o 
   5   7  12        0.57       18.74     30.35 o 
   6   7  12      127.06      102.95     35.81 o 
   7   7  12       59.32       65.63     33.91 o 
 -11   8  12      211.57      223.25     45.32 o 
 -10   8  12      537.27      603.12     47.36 o 
  -9   8  12      735.38      775.86     49.67 o 
  -8   8  12      198.15      134.71     28.87 o 
  -7   8  12      973.53      982.16     51.45 o 
  -6   8  12     1274.04     1338.53     46.30 o 
  -5   8  12     1186.40     1107.89     49.56 o 
  -4   8  12        1.27        7.76     17.47 o 
  -3   8  12     3074.25     3087.64     62.78 o 
  -2   8  12     1636.05     1634.24     40.18 o 
  -1   8  12     3013.50     3201.05    106.20 o 
   0   8  12       87.49       79.35     25.85 o 
   1   8  12     1568.64     1651.74     60.99 o 
   2   8  12     2286.55     2336.59     75.21 o 
   3   8  12     1001.94      988.47     55.45 o 
   4   8  12      296.08      294.82     37.95 o 
   5   8  12      340.22      338.34     41.70 o 
   6   8  12       52.40       21.00     32.07 o 
 -10   9  12       45.41       13.02     35.75 o 
  -9   9  12      274.91      326.01     48.22 o 
  -8   9  12      443.83      381.03     82.58 o 
  -7   9  12      144.20      132.02     24.60 o 
  -6   9  12       20.51        4.72     19.84 o 
  -5   9  12        4.72       15.19     19.12 o 
  -4   9  12      428.53      353.71     26.32 o 
  -3   9  12     1340.21     1296.00     42.05 o 
  -2   9  12      767.58      751.34     29.45 o 
  -1   9  12      783.51      747.51     37.10 o 
   0   9  12      540.01      642.00     52.00 o 
   1   9  12      247.06      285.13     34.07 o 
   2   9  12       67.32       82.01     27.91 o 
   3   9  12       13.04       -4.03     27.10 o 
   4   9  12        2.74       -8.56     32.52 o 
   5   9  12       32.25       62.88     33.34 o 
   6   9  12      134.55      103.53     36.04 o 
 -10  10  12       27.17       -4.32     34.85 o 
  -9  10  12       63.99        2.56     34.67 o 
  -8  10  12       87.46       -8.12     25.10 o 
  -7  10  12      216.12      179.36     28.70 o 
  -6  10  12      825.84      720.04     36.78 o 
  -5  10  12      927.51      933.40     39.64 o 
  -4  10  12       39.60       25.35     18.52 o 
  -3  10  12      259.20      285.16     27.63 o 
  -2  10  12     1254.69     1141.14     40.64 o 
  -1  10  12      157.60      120.92     27.14 o 
   0  10  12      101.00       76.86     43.91 o 
   1  10  12      186.92       65.77     26.32 o 
   2  10  12      157.28       92.55     29.57 o 
   3  10  12      264.98      267.09     48.32 o 
   4  10  12      136.53       96.23     32.91 o 
   5  10  12      135.45      120.60     35.83 o 
   6  10  12      239.00      312.91     43.85 o 
  -9  11  12        0.59      -51.78     34.52 o 
  -8  11  12       92.97       -8.09     33.02 o 
  -7  11  12      368.25      310.91     49.10 o 
  -6  11  12        8.59       10.07     21.06 o 
  -5  11  12      475.94      488.36     33.02 o 
  -4  11  12      140.73      162.78     26.15 o 
  -3  11  12      509.27      551.61     35.03 o 
  -2  11  12      398.87      331.90     29.72 o 
  -1  11  12      111.52      101.46     24.08 o 
   0  11  12      121.05      152.80     26.09 o 
   1  11  12      313.28      301.00     36.71 o 
   2  11  12       75.87       74.49     26.35 o 
   3  11  12        1.99       -7.40     28.32 o 
   4  11  12       38.52      -16.73     29.88 o 
   5  11  12       22.05       26.13     33.21 o 
  -8  12  12        0.25       -7.33     35.64 o 
  -7  12  12      129.19      188.48     33.54 o 
  -6  12  12      404.89      374.40     43.09 o 
  -5  12  12      106.91       68.83     31.34 o 
  -4  12  12        5.93      -30.20     22.46 o 
  -3  12  12      610.00      638.47     38.60 o 
  -2  12  12      809.39      797.61     41.58 o 
  -1  12  12      629.66      698.71     46.80 o 
   0  12  12       20.66       -0.73     29.61 o 
   1  12  12      289.15      342.69     38.54 o 
   2  12  12      121.36      104.84     32.79 o 
   3  12  12      161.36       66.49     30.62 o 
   4  12  12        7.88      -16.21     30.97 o 
  -8  13  12      105.58       15.99     37.27 o 
  -7  13  12      206.81      179.61     40.65 o 
  -6  13  12      635.87      584.46    104.16 o 
  -5  13  12      609.99      568.91     59.87 o 
  -4  13  12      574.09      685.21     49.98 o 
  -3  13  12      146.68      160.92     29.31 o 
  -2  13  12      175.13      261.26     30.16 o 
  -1  13  12      349.49      310.58     41.94 o 
   0  13  12      263.85      266.39     32.09 o 
   1  13  12       26.82       42.40     31.33 o 
   2  13  12      447.18      492.05     57.63 o 
   3  13  12       42.37       33.02     32.23 o 
  -6  14  12      381.89      454.73     57.62 o 
  -5  14  12      436.57      461.60     47.05 o 
  -4  14  12       20.53       77.85     34.72 o 
  -3  14  12      393.19      478.68     45.54 o 
  -2  14  12      368.53      466.32     55.64 o 
  -1  14  12      144.49      164.42     42.93 o 
   0  14  12       42.91       46.33     31.73 o 
   1  14  12      431.00      338.40     42.43 o 
   2  14  12      155.82      164.00     36.26 o 
  -5  15  12      134.21      123.38     62.36 o 
  -4  15  12       16.48       41.57     35.05 o 
  -3  15  12       65.91       77.20     35.40 o 
  -2  15  12      394.73      351.87     53.61 o 
  -1  15  12       79.96       22.61     41.76 o 
   0  15  12      165.55      125.49     34.83 o 
   1  15  12      151.16      115.89     39.33 o 
 -11   0  13     2280.56     2788.73    121.10 o 
  -9   0  13      620.87      375.82    158.91 o 
  -7   0  13     1838.67     1732.40    109.57 o 
  -5   0  13    17239.45    17761.67    381.20 o 
  -3   0  13    17709.63    17635.25    292.36 o 
  -1   0  13     5640.87     5580.87    137.28 o 
   1   0  13     5003.38     5094.65    135.21 o 
   3   0  13     7470.55     7522.75    317.28 o 
   5   0  13     3754.06     3659.50    120.69 o 
   7   0  13      381.53      326.92     58.53 o 
 -12   1  13      181.47      179.40     37.16 o 
 -11   1  13        4.52       34.99     30.09 o 
 -10   1  13       68.61       78.37     30.40 o 
  -9   1  13       78.44       56.48     19.29 o 
  -8   1  13     1344.84     1359.54     55.84 o 
  -7   1  13       26.53       -1.27     22.01 o 
  -6   1  13       84.97       77.79     21.41 o 
  -5   1  13      882.41      866.38     76.15 o 
  -4   1  13     6729.08     6850.39    103.02 o 
  -3   1  13      957.74     1016.37     29.87 o 
  -2   1  13      903.53      829.70     33.27 o 
  -1   1  13      881.88      897.49     42.29 o 
   0   1  13      268.88      315.00     28.32 o 
   1   1  13     6038.76     6155.09    126.29 o 
   2   1  13      876.14      882.25     40.60 o 
   3   1  13     1998.34     2025.94     58.42 o 
   4   1  13     1393.74     1429.58     51.76 o 
   5   1  13      643.15      730.90     52.63 o 
   6   1  13       69.03       59.37     25.53 o 
   7   1  13      280.59      343.82     36.80 o 
 -12   2  13      224.79      223.44     38.09 o 
 -11   2  13        1.20        8.22     29.53 o 
 -10   2  13      227.88      216.72     34.07 o 
  -9   2  13     2100.77     1827.02    242.19 o 
  -8   2  13       89.63       84.87     26.25 o 
  -7   2  13     5052.44     5101.06    105.66 o 
  -6   2  13      144.48      217.20     39.50 o 
  -5   2  13      214.03      201.07     33.23 o 
  -4   2  13      162.05      153.00     17.31 o 
  -3   2  13        4.56        3.55     11.69 o 
  -2   2  13      441.12      405.84     40.35 o 
  -1   2  13     7924.32     8006.02    128.36 o 
   0   2  13       14.57       10.91     18.22 o 
   1   2  13     7615.31     7780.49    137.71 o 
   2   2  13       76.54       90.27     21.74 o 
   3   2  13      240.20      250.19     34.69 o 
   4   2  13      421.57      381.37     31.79 o 
   5   2  13      222.22      187.19     29.41 o 
   6   2  13      122.46      130.71     28.39 o 
   7   2  13      383.32      365.09     44.29 o 
 -12   3  13      144.97      156.38     36.60 o 
 -11   3  13      188.17      195.34     36.26 o 
 -10   3  13       10.80       -8.98     27.44 o 
  -9   3  13      221.74      117.80     45.97 o 
  -8   3  13      738.43      710.57     43.29 o 
  -7   3  13      541.93      600.98     59.35 o 
  -6   3  13       20.45        2.12     19.57 o 
  -5   3  13      946.62      882.78     40.10 o 
  -4   3  13     1479.08     1523.85     44.83 o 
  -3   3  13      734.73      658.83     27.42 o 
  -2   3  13       45.59       60.75     14.83 o 
  -1   3  13      715.61      707.11     32.56 o 
   0   3  13      626.72      605.59     31.51 o 
   1   3  13      769.44      733.13     45.24 o 
   2   3  13       97.03      101.62     27.06 o 
   3   3  13      393.97      426.57     31.83 o 
   4   3  13      131.53      111.20     24.86 o 
   5   3  13       23.90       11.54     23.74 o 
   6   3  13        0.22      -21.53     28.73 o 
   7   3  13       33.87       52.85     34.60 o 
 -11   4  13      248.85      247.53     47.34 o 
 -10   4  13      171.73      206.27     34.25 o 
  -9   4  13      319.09      234.19     30.88 o 
  -8   4  13       31.91       13.23     25.38 o 
  -7   4  13     1624.99     1731.67     60.28 o 
  -6   4  13       36.40       12.21     20.34 o 
  -5   4  13     1202.07     1196.13     43.34 o 
  -4   4  13      676.02      628.82     28.45 o 
  -3   4  13     2562.71     2447.73     45.35 o 
  -2   4  13      373.15      362.22     21.98 o 
  -1   4  13      790.17      841.07     41.12 o 
   0   4  13      105.11      152.92     21.36 o 
   1   4  13     1265.89     1224.91     43.76 o 
   2   4  13        6.09       11.42     18.36 o 
   3   4  13      246.14      227.67     41.76 o 
   4   4  13       52.08       56.68     23.84 o 
   5   4  13       37.79       -4.84     29.00 o 
   6   4  13       14.04       53.71     32.35 o 
   7   4  13        0.54       -9.52     31.76 o 
 -11   5  13      110.64       65.94     32.59 o 
 -10   5  13      393.61      350.35     39.35 o 
  -9   5  13       88.36       75.16     26.09 o 
  -8   5  13     2569.56     2814.90     86.64 o 
  -7   5  13      347.47      345.47     33.16 o 
  -6   5  13     1466.68     1566.60     64.94 o 
  -5   5  13      273.76      270.72     22.75 o 
  -4   5  13        9.98       13.50     15.48 o 
  -3   5  13      780.89      793.80     36.72 o 
  -2   5  13     2197.15     2367.19     50.70 o 
  -1   5  13        2.55        3.58     19.31 o 
   0   5  13    10927.39    11105.47    172.38 o 
   1   5  13       74.30       88.37     20.24 o 
   2   5  13      836.75      774.67     39.31 o 
   3   5  13      147.57      111.67     23.56 o 
   4   5  13      387.50      455.27     42.27 o 
   5   5  13       60.70       54.12     31.57 o 
   6   5  13      352.23      468.54     69.28 o 
   7   5  13        4.89      -11.26     46.21 o 
 -11   6  13        8.20       20.78     31.94 o 
 -10   6  13       41.93       43.67     30.37 o 
  -9   6  13      884.82      826.90     56.47 o 
  -8   6  13      471.58      469.91     46.89 o 
  -7   6  13     2251.40     2516.92     84.53 o 
  -6   6  13      444.05      521.56     35.68 o 
  -5   6  13       97.58      104.65     20.28 o 
  -4   6  13      178.51      211.54     21.48 o 
  -3   6  13      372.14      371.97     23.87 o 
  -2   6  13        9.11       26.72     15.87 o 
  -1   6  13     3456.57     3595.30     85.98 o 
   0   6  13     1453.78     1492.57     48.55 o 
   1   6  13     1552.97     1555.16     50.69 o 
   2   6  13     1060.58     1197.63     57.00 o 
   3   6  13        0.26      -15.93     24.91 o 
   4   6  13      570.99      669.70     49.88 o 
   5   6  13       25.90       51.23     31.19 o 
   6   6  13      216.78      245.95     40.54 o 
   7   6  13       66.05       50.59     40.98 o 
 -11   7  13      107.89      106.31     36.23 o 
 -10   7  13      314.27      381.73     41.88 o 
  -9   7  13       18.67      -16.42     23.06 o 
  -8   7  13        8.94      -16.21     20.07 o 
  -7   7  13       13.18       13.89     23.64 o 
  -6   7  13     1653.74     1735.15     59.76 o 
  -5   7  13       14.68       42.85     19.69 o 
  -4   7  13    11152.58    11393.35    162.79 o 
  -3   7  13        4.69       16.03     16.80 o 
  -2   7  13     5037.25     5129.58     85.39 o 
  -1   7  13      455.24      438.70     33.63 o 
   0   7  13        6.26        0.51     18.79 o 
   1   7  13     1873.12     1914.67     66.80 o 
   2   7  13     2415.58     2395.99     77.06 o 
   3   7  13      146.44      188.89     34.15 o 
   4   7  13     2256.71     2407.72    114.41 o 
   5   7  13      236.03      221.48     39.21 o 
   6   7  13      800.16      816.57     58.36 o 
 -10   8  13       71.20       89.04     33.67 o 
  -9   8  13       41.59       11.47     20.05 o 
  -8   8  13       66.22       72.54     24.58 o 
  -7   8  13       39.42       22.01     23.88 o 
  -6   8  13      164.71       93.97     22.00 o 
  -5   8  13     2344.14     2518.76     59.93 o 
  -4   8  13      880.70     1047.59     42.25 o 
  -3   8  13     3847.13     3944.70     73.99 o 
  -2   8  13      760.94      770.57     33.26 o 
  -1   8  13      314.50      272.96     30.40 o 
   0   8  13      229.11      191.42     30.45 o 
   1   8  13      323.01      339.26     51.49 o 
   2   8  13      423.96      364.45     38.74 o 
   3   8  13      600.56      592.40     46.87 o 
   4   8  13      638.37      723.86     53.16 o 
   5   8  13      599.92      553.75     50.23 o 
   6   8  13      124.37      163.19     39.62 o 
 -10   9  13       21.48       17.12     33.50 o 
  -9   9  13      138.52       21.97     25.17 o 
  -8   9  13     1901.13     2046.80     81.19 o 
  -7   9  13      292.07      296.08     38.85 o 
  -6   9  13      550.82      530.44     32.96 o 
  -5   9  13        0.32      -26.77     17.85 o 
  -4   9  13       86.45       84.52     20.35 o 
  -3   9  13       17.35        6.38     17.31 o 
  -2   9  13      102.44      103.43     27.07 o 
  -1   9  13      216.88      173.87     37.77 o 
   0   9  13     2839.73     2988.39     83.52 o 
   1   9  13       13.18       20.14     25.25 o 
   2   9  13      471.87      375.65     39.79 o 
   3   9  13      608.93      629.54     48.99 o 
   4   9  13       23.76        9.09     30.71 o 
   5   9  13       76.65       83.41     35.74 o 
  -9  10  13       17.66        1.03     21.10 o 
  -8  10  13      118.02       60.60     45.06 o 
  -7  10  13      444.85      429.21     40.54 o 
  -6  10  13      438.14      453.38     31.76 o 
  -5  10  13      133.32      150.78     40.19 o 
  -4  10  13       97.18       81.50     20.74 o 
  -3  10  13      294.69      256.72     31.06 o 
  -2  10  13      150.15       83.66     27.00 o 
  -1  10  13       25.49        1.42     30.94 o 
   0  10  13      172.05       95.99     43.52 o 
   1  10  13      278.73      235.01     34.52 o 
   2  10  13      108.42      119.35     32.13 o 
   3  10  13        6.10      -21.35     29.35 o 
   4  10  13        2.16      -18.07     29.93 o 
   5  10  13       24.78       -3.82     32.83 o 
  -9  11  13        5.08      -17.18     24.84 o 
  -8  11  13      125.58       96.84     37.60 o 
  -7  11  13       54.55       94.12     35.57 o 
  -6  11  13       12.20        5.37     22.65 o 
  -5  11  13        8.70       -7.15     23.99 o 
  -4  11  13      941.28      899.43     68.09 o 
  -3  11  13      152.41       89.83     24.83 o 
  -2  11  13      202.43      182.26     31.43 o 
  -1  11  13      196.37      213.90     41.44 o 
   0  11  13        2.04       24.31     27.09 o 
   1  11  13        3.70      -10.52     14.80 o 
   2  11  13        6.34       34.59     30.06 o 
   3  11  13        2.01      -32.76     27.21 o 
   4  11  13      282.27      207.54     38.97 o 
  -8  12  13        0.05        4.32     35.93 o 
  -7  12  13      742.88      769.25     83.41 o 
  -6  12  13        4.91      -23.28     32.03 o 
  -5  12  13       18.87       -8.58     25.60 o 
  -4  12  13      118.63       82.78     26.78 o 
  -3  12  13        8.73      -16.87     23.12 o 
  -2  12  13      142.41      160.21     32.94 o 
  -1  12  13      962.98     1094.36    132.54 o 
   0  12  13       15.10       43.60     30.30 o 
   1  12  13     1457.72     1534.41     67.40 o 
   2  12  13       55.06       -1.21     16.65 o 
   3  12  13      173.45      147.56     37.09 o 
  -7  13  13       80.13       74.69     96.38 o 
  -6  13  13      286.69      292.73     43.99 o 
  -5  13  13        1.53      -16.45     35.67 o 
  -4  13  13       68.09       33.35     46.13 o 
  -3  13  13        2.18        3.40     30.04 o 
  -2  13  13      379.06      416.37     53.62 o 
  -1  13  13       50.52       56.72     56.62 o 
   0  13  13      937.37      963.81     56.61 o 
   1  13  13      113.96      121.71     34.67 o 
   2  13  13      321.25      355.37     43.11 o 
  -6  14  13       20.66      -48.82     32.54 o 
  -5  14  13      363.62      368.66     46.26 o 
  -4  14  13        0.13        8.94     33.67 o 
  -3  14  13      572.23      562.92     61.03 o 
  -2  14  13       60.47       40.76     32.91 o 
  -1  14  13       43.91       57.47     56.48 o 
   0  14  13       79.72       93.69     33.42 o 
   1  14  13       10.05       16.41     31.89 o 
  -3  15  13       98.33       61.49     65.11 o 
  -2  15  13      158.50       95.05     46.73 o 
  -1  15  13        3.57       -8.61     56.13 o 
 -12   0  14        0.06      -65.46     43.64 o 
 -10   0  14      330.89      250.55     72.46 o 
  -8   0  14       14.41      -11.65     33.84 o 
  -6   0  14     2700.16     2977.06    106.07 o 
  -4   0  14     3029.25     3012.46     97.63 o 
  -2   0  14        1.79       12.18     23.48 o 
   2   0  14     4997.93     5241.75    143.71 o 
   4   0  14     1729.58     1719.22    144.80 o 
   6   0  14      662.57      658.69     91.34 o 
 -12   1  14       66.81       -4.61     32.05 o 
 -11   1  14      394.69      357.04     41.15 o 
 -10   1  14      532.74      442.98     56.76 o 
  -9   1  14     1328.24     1469.33     61.66 o 
  -8   1  14     1181.58     1068.09     51.25 o 
  -7   1  14      485.72      417.96     34.02 o 
  -6   1  14     2794.46     2815.76     71.91 o 
  -5   1  14      486.16      500.92     31.19 o 
  -4   1  14     3571.26     3644.08     77.50 o 
  -3   1  14     1673.58     1820.50     61.57 o 
  -2   1  14     5272.02     5187.54    105.33 o 
  -1   1  14     2885.40     2897.26     74.27 o 
   0   1  14     5365.34     5573.25    101.28 o 
   1   1  14     1849.55     2015.94     65.62 o 
   2   1  14     4408.63     4371.34     90.14 o 
   3   1  14      160.84      139.33     25.81 o 
   4   1  14     1003.80      913.85     46.47 o 
   5   1  14        3.95      -22.41     24.10 o 
   6   1  14      440.15      471.36     40.14 o 
   7   1  14        7.86       -2.70     27.17 o 
 -11   2  14       29.52       -6.66     29.86 o 
 -10   2  14     1086.66     1076.48     78.16 o 
  -9   2  14      184.36      230.56     33.36 o 
  -8   2  14     1250.72     1319.49     56.71 o 
  -7   2  14      575.77      553.76     37.74 o 
  -6   2  14       59.86       -9.76     20.44 o 
  -5   2  14      721.05      622.14     34.16 o 
  -4   2  14      375.59      444.57     30.27 o 
  -3   2  14        6.90       -3.91     14.43 o 
  -2   2  14    10731.26    10806.31    165.83 o 
  -1   2  14     1201.36     1247.43     43.44 o 
   0   2  14     2967.84     2783.01     89.18 o 
   1   2  14      514.96      556.05     33.30 o 
   2   2  14       72.80       85.89     29.23 o 
   3   2  14      786.39      727.97     43.72 o 
   4   2  14      340.99      334.41     32.27 o 
   5   2  14       99.81       71.90     26.59 o 
   6   2  14      711.07      762.02     46.69 o 
   7   2  14       25.20       15.30     33.00 o 
 -11   3  14        1.67        6.66     30.04 o 
 -10   3  14        3.65       -5.24     17.65 o 
  -9   3  14      111.53       79.57     29.03 o 
  -8   3  14        1.19       -2.68     24.45 o 
  -7   3  14     1335.15     1327.12     55.41 o 
  -6   3  14       48.43       80.73     26.48 o 
  -5   3  14     5765.42     5970.13    112.40 o 
  -4   3  14      213.60      196.35     20.71 o 
  -3   3  14        5.03      -21.20     15.10 o 
  -2   3  14        7.04       30.59     17.40 o 
  -1   3  14      268.75      194.76     23.03 o 
   0   3  14     1180.65     1253.19     51.59 o 
   1   3  14        2.96       -3.73     18.51 o 
   2   3  14        0.36      -16.63     19.23 o 
   3   3  14      821.63      852.61     43.23 o 
   4   3  14        0.54      -24.03     22.53 o 
   5   3  14        2.15      -22.40     23.33 o 
   6   3  14        1.36       54.90     33.42 o 
 -11   4  14       52.47       14.74     35.57 o 
 -10   4  14       13.63        7.65     30.25 o 
  -9   4  14       23.41       16.39     27.29 o 
  -8   4  14      784.19      903.05     49.18 o 
  -7   4  14        0.32       11.23     23.50 o 
  -6   4  14     6081.91     6303.70    120.63 o 
  -5   4  14      150.96      172.47     28.58 o 
  -4   4  14     1965.43     1952.06     47.66 o 
  -3   4  14      388.19      365.67     38.75 o 
  -2   4  14       82.36       57.81     18.90 o 
  -1   4  14      459.64      572.34     35.77 o 
   0   4  14      603.03      594.39     37.80 o 
   1   4  14       71.70       63.76     21.46 o 
   2   4  14     1640.95     1788.96     55.80 o 
   3   4  14       39.61       34.59     28.17 o 
   4   4  14      300.06      356.27     40.67 o 
   5   4  14       68.11       82.68     31.81 o 
   6   4  14       50.73       23.08     47.47 o 
 -11   5  14       96.54      106.07     34.45 o 
 -10   5  14        8.00        4.36     17.82 o 
  -9   5  14      900.87      886.42     50.45 o 
  -8   5  14      250.52      241.77     34.78 o 
  -7   5  14        4.97       39.42     24.74 o 
  -6   5  14      204.74      210.06     33.07 o 
  -5   5  14      267.11      258.50     36.05 o 
  -4   5  14       29.74       29.62     17.15 o 
  -3   5  14     2007.55     2172.03     56.81 o 
  -2   5  14      122.74      145.69     21.66 o 
  -1   5  14     3105.86     3153.31     69.88 o 
   0   5  14       26.37       58.35     20.39 o 
   1   5  14      580.60      542.17     34.20 o 
   2   5  14      793.27      819.29     40.58 o 
   3   5  14       87.62       90.55     30.43 o 
   4   5  14       10.95       56.00     30.44 o 
   5   5  14      526.73      601.54     50.61 o 
   6   5  14        5.23       -4.22     30.73 o 
 -11   6  14       62.39       37.00     33.11 o 
 -10   6  14      538.26      499.56     55.82 o 
  -9   6  14      549.26      482.99     41.15 o 
  -8   6  14      117.50       93.25     29.08 o 
  -7   6  14     1565.24     1631.51     86.33 o 
  -6   6  14      612.30      584.19     44.42 o 
  -5   6  14     2277.21     2458.11     58.03 o 
  -4   6  14      188.90      220.75     23.99 o 
  -3   6  14     2042.19     2250.67     59.42 o 
  -2   6  14     1670.03     1792.43     52.69 o 
  -1   6  14     2340.42     2402.03     69.38 o 
   0   6  14      810.53      791.56     38.87 o 
   1   6  14     1888.99     1961.32     68.15 o 
   2   6  14        4.72       22.81     27.17 o 
   3   6  14     2034.79     2169.83     76.83 o 
   4   6  14      141.90      149.08     34.74 o 
   5   6  14      776.49      820.16     57.39 o 
   6   6  14      106.49       61.52     35.31 o 
 -10   7  14       59.19       37.29     32.31 o 
  -9   7  14       27.65       39.63     27.20 o 
  -8   7  14      136.41       42.36     29.71 o 
  -7   7  14      939.72      850.65     46.96 o 
  -6   7  14      736.71      702.58     41.73 o 
  -5   7  14     1792.01     1872.17     52.28 o 
  -4   7  14     1243.20     1499.41     46.24 o 
  -3   7  14       51.08       55.16     21.41 o 
  -2   7  14      369.47      373.08     33.82 o 
  -1   7  14      407.54      412.35     34.68 o 
   0   7  14     1880.44     1657.02     53.14 o 
   1   7  14     2885.16     2914.97     88.66 o 
   2   7  14      344.40      308.69     37.78 o 
   3   7  14     1615.59     1701.73     70.24 o 
   4   7  14      221.84      169.65     36.56 o 
   5   7  14      176.64      178.42     38.43 o 
 -10   8  14      769.99      861.95     63.67 o 
  -9   8  14      334.56      312.73     54.73 o 
  -8   8  14      280.38      233.01     33.72 o 
  -7   8  14      508.47      522.46     39.71 o 
  -6   8  14      685.99      687.07     41.27 o 
  -5   8  14      278.17      280.30     26.43 o 
  -4   8  14      118.83       85.37     21.41 o 
  -3   8  14     1007.23      987.81     47.34 o 
  -2   8  14      861.70      993.80     66.81 o 
  -1   8  14      646.15      710.89     54.04 o 
   0   8  14       24.24       32.62     26.06 o 
   1   8  14      781.95      846.82     51.05 o 
   2   8  14      826.06      782.69     51.14 o 
   3   8  14      454.34      427.09     44.16 o 
   4   8  14      281.19      299.43     41.35 o 
   5   8  14      160.58      119.68     36.84 o 
  -9   9  14      635.63      752.18     58.25 o 
  -8   9  14       84.71       61.65     29.62 o 
  -7   9  14      126.21      121.81     29.08 o 
  -6   9  14      109.96      100.70     26.48 o 
  -5   9  14        9.98      -30.64     20.42 o 
  -4   9  14      202.89      144.07     35.71 o 
  -3   9  14     1991.56     2076.92     61.63 o 
  -2   9  14     1079.73     1047.89     64.33 o 
  -1   9  14     2628.56     2616.03    126.31 o 
   0   9  14      198.18      252.51     34.29 o 
   1   9  14      219.08      179.82     32.66 o 
   2   9  14      284.47      236.70     36.66 o 
   3   9  14        0.34       -2.38     29.73 o 
   4   9  14       30.36      -27.46     30.47 o 
   5   9  14      155.65      137.43     38.39 o 
  -9  10  14       60.44       -4.93     34.79 o 
  -8  10  14       29.66       11.95     29.31 o 
  -7  10  14        2.73       31.56     28.28 o 
  -6  10  14      804.66      818.47     45.95 o 
  -5  10  14      113.42      140.88     24.10 o 
  -4  10  14       98.16       71.37     29.36 o 
  -3  10  14        5.09      -10.01     24.86 o 
  -2  10  14     1325.94     1249.34     69.78 o 
  -1  10  14       28.85       15.89     35.81 o 
   0  10  14       52.58       53.68     28.42 o 
   1  10  14       21.91       -4.28     27.91 o 
   2  10  14      182.83      200.20     38.11 o 
   3  10  14        6.42      -35.74     29.62 o 
   4  10  14        0.91      -18.27     31.49 o 
  -8  11  14       40.27       30.78     36.26 o 
  -7  11  14      483.40      490.76     51.52 o 
  -6  11  14        2.41       51.33     25.00 o 
  -5  11  14     1532.35     1596.96     60.96 o 
  -4  11  14       15.67       -7.92     28.86 o 
  -3  11  14      223.81      137.04     31.90 o 
  -2  11  14      605.91      583.22     54.01 o 
  -1  11  14      106.31       84.08     53.22 o 
   0  11  14      820.99      785.87     51.72 o 
   1  11  14      264.24      240.38     47.78 o 
   2  11  14       55.29       86.20     33.02 o 
   3  11  14      237.08      242.52     39.98 o 
  -7  12  14       13.47       97.46     49.50 o 
  -6  12  14      219.15      220.19     40.77 o 
  -5  12  14        1.13      -15.69     26.33 o 
  -4  12  14       15.97       -9.03     49.69 o 
  -3  12  14       29.50        7.86     33.56 o 
  -2  12  14      567.01      648.29     59.38 o 
  -1  12  14      188.71      237.67     63.83 o 
   0  12  14       16.31       27.75     41.59 o 
   1  12  14        7.76       69.09     31.96 o 
   2  12  14       24.14       47.68     32.87 o 
  -6  13  14      129.33      153.90     40.60 o 
  -5  13  14       38.27       71.77     46.39 o 
  -4  13  14      344.77      377.69     54.83 o 
  -3  13  14      201.79      204.94     38.35 o 
  -2  13  14      248.04      208.99     45.38 o 
  -1  13  14      759.56      585.56     84.69 o 
   0  13  14       78.98       59.21     32.71 o 
   1  13  14       15.88      -11.77     30.95 o 
  -4  14  14      129.72      174.29     48.62 o 
  -3  14  14      304.40      346.92     54.75 o 
  -2  14  14       13.39       27.70     38.51 o 
  -1  14  14       52.94       21.10     52.71 o 
 -11   0  15      384.07      184.99     47.48 o 
  -9   0  15       84.05      100.60     41.77 o 
  -7   0  15       60.49       18.91     43.75 o 
  -5   0  15     5228.13     5094.72    143.04 o 
  -3   0  15     3452.51     3766.53    149.22 o 
  -1   0  15     1320.00     1148.32     61.08 o 
   1   0  15      618.42      647.37     75.00 o 
   3   0  15     1653.80     1612.77    123.44 o 
   5   0  15     1301.20     1317.95     79.37 o 
 -11   1  15       52.46       20.80     25.96 o 
 -10   1  15      261.62      291.28     37.66 o 
  -9   1  15      271.72      260.93     35.47 o 
  -8   1  15      326.18      281.90     33.53 o 
  -7   1  15      342.09      274.31     31.96 o 
  -6   1  15        4.87      -19.60     19.84 o 
  -5   1  15     1140.16     1045.12     46.04 o 
  -4   1  15     3193.94     3314.10    108.28 o 
  -3   1  15     1148.90     1267.95     51.34 o 
  -2   1  15     1795.30     1614.40     86.02 o 
  -1   1  15     1478.84     1395.06     96.95 o 
   0   1  15        1.69       10.92     18.17 o 
   1   1  15     1662.41     1725.31    108.12 o 
   2   1  15       97.02      114.33     29.31 o 
   3   1  15     1158.49     1194.86     53.82 o 
   4   1  15      588.88      609.29     40.52 o 
   5   1  15      800.28      904.87     49.38 o 
   6   1  15       50.02       64.14     29.07 o 
 -11   2  15       46.86       70.08     27.22 o 
 -10   2  15      404.70      427.23     44.97 o 
  -9   2  15      258.52      224.48     38.01 o 
  -8   2  15      617.58      559.68     41.02 o 
  -7   2  15     2274.94     2225.29     68.78 o 
  -6   2  15     1178.43     1156.71     57.46 o 
  -5   2  15       98.37      114.23     22.63 o 
  -4   2  15       30.47       57.20     28.19 o 
  -3   2  15      349.29      389.89     81.35 o 
  -2   2  15      354.62      369.51     26.84 o 
  -1   2  15      774.96      863.60     39.14 o 
   0   2  15      357.44      378.19     29.42 o 
   1   2  15      747.01      745.91     39.14 o 
   2   2  15      160.80      235.27     38.66 o 
   3   2  15        7.35       -9.05     22.39 o 
   4   2  15       15.77        6.06     23.78 o 
   5   2  15        9.02        8.68     26.41 o 
   6   2  15       66.46       86.47     36.05 o 
 -11   3  15      276.86      242.16     39.90 o 
 -10   3  15        0.64        1.24     29.32 o 
  -9   3  15      585.45      563.01     42.65 o 
  -8   3  15     1742.45     1839.36     77.79 o 
  -7   3  15     2497.53     2680.81     75.68 o 
  -6   3  15      745.71      776.58     41.13 o 
  -5   3  15     2335.68     2450.77     65.89 o 
  -4   3  15      457.79      426.94     63.04 o 
  -3   3  15     2220.82     2222.79     66.50 o 
  -2   3  15       14.38       25.01     18.12 o 
  -1   3  15     2430.29     2406.74     62.06 o 
   0   3  15     3878.90     4108.27     96.62 o 
   1   3  15     2545.14     2642.37     67.03 o 
   2   3  15      917.68      949.78     45.31 o 
   3   3  15      665.63      693.36     48.14 o 
   4   3  15       18.38        3.12     24.61 o 
   5   3  15      245.81      245.85     39.94 o 
   6   3  15        1.36        4.63     32.81 o 
 -11   4  15      267.30      224.15     51.35 o 
 -10   4  15      106.11       58.63     30.69 o 
  -9   4  15      194.70      238.80     34.49 o 
  -8   4  15      393.08      437.20     38.31 o 
  -7   4  15     1036.10     1185.56     54.59 o 
  -6   4  15      224.87      222.02     28.36 o 
  -5   4  15      121.18       97.42     23.52 o 
  -4   4  15     1751.07     1626.22     51.75 o 
  -3   4  15      581.53      522.94     59.62 o 
  -2   4  15      317.42      373.19     27.40 o 
  -1   4  15      978.60     1047.61     43.52 o 
   0   4  15      466.01      492.73     37.62 o 
   1   4  15     1922.11     1975.56     58.46 o 
   2   4  15      550.94      521.31     35.11 o 
   3   4  15      331.35      355.83     33.38 o 
   4   4  15      237.99      310.50     39.87 o 
   5   4  15      133.40      171.73     38.65 o 
   6   4  15      148.64      212.81     82.02 o 
 -11   5  15      254.18      173.02     47.34 o 
 -10   5  15        2.03       56.79     30.29 o 
  -9   5  15      299.98      382.87     39.61 o 
  -8   5  15     1475.12     1542.77     62.75 o 
  -7   5  15      371.34      340.12     34.69 o 
  -6   5  15      978.10     1051.59     57.29 o 
  -5   5  15     1408.02     1329.13     58.42 o 
  -4   5  15      204.44      219.82     25.58 o 
  -3   5  15     1534.14     1574.49     57.62 o 
  -2   5  15       86.24      124.28     25.73 o 
  -1   5  15     1337.25     1471.95     49.75 o 
   0   5  15     3412.82     3618.44     91.34 o 
   1   5  15      531.28      575.36     44.58 o 
   2   5  15      648.04      586.38     37.11 o 
   3   5  15      192.65      146.26     34.49 o 
   4   5  15       78.15        6.45     57.94 o 
   5   5  15       94.89      102.52     46.25 o 
 -10   6  15        4.33       -3.23     24.71 o 
  -9   6  15      133.94       90.14     31.32 o 
  -8   6  15       32.30        6.23     29.22 o 
  -7   6  15      583.47      529.96     76.01 o 
  -6   6  15      422.05      448.22     35.85 o 
  -5   6  15       11.48       29.25     22.26 o 
  -4   6  15      583.16      556.02     34.75 o 
  -3   6  15     1769.18     1829.41     64.37 o 
  -2   6  15      754.10      643.29     41.67 o 
  -1   6  15      113.01      149.44     23.95 o 
   0   6  15     1170.05     1173.00     47.25 o 
   1   6  15      591.37      545.72     43.79 o 
   2   6  15      461.36      544.89     51.63 o 
   3   6  15       57.41       72.35     32.64 o 
   4   6  15      439.18      553.02     48.90 o 
   5   6  15       81.61       78.65     36.11 o 
 -10   7  15      247.81      225.27     44.59 o 
  -9   7  15        8.80      -39.57     26.38 o 
  -8   7  15        0.14       -9.62     22.92 o 
  -7   7  15       12.76       17.87     25.58 o 
  -6   7  15       42.43       49.43     24.46 o 
  -5   7  15       84.81       77.73     24.15 o 
  -4   7  15     2356.60     2554.92     68.15 o 
  -3   7  15        0.64       -3.25     23.86 o 
  -2   7  15     1541.17     1637.66     61.48 o 
  -1   7  15       66.40       55.01     22.26 o 
   0   7  15      855.09      758.97     47.74 o 
   1   7  15       85.60       85.23     29.64 o 
   2   7  15      415.23      484.42     43.82 o 
   3   7  15      302.73      353.20     41.17 o 
   4   7  15      471.43      480.05     49.04 o 
   5   7  15       47.87       59.08     35.75 o 
  -9   8  15        0.35      -19.96     25.21 o 
  -8   8  15       19.65      -16.28     27.12 o 
  -7   8  15       39.15       -3.73     25.39 o 
  -6   8  15      529.57      503.45     37.84 o 
  -5   8  15      748.05      811.72     37.50 o 
  -4   8  15      833.00      847.41     42.44 o 
  -3   8  15     2304.61     2290.63     79.03 o 
  -2   8  15     1707.08     1917.43     84.76 o 
  -1   8  15      109.05       64.86     34.65 o 
   0   8  15      477.95      470.99     40.73 o 
   1   8  15       17.36       -8.57     27.22 o 
   2   8  15      560.27      463.25     44.33 o 
   3   8  15      322.01      263.08     45.95 o 
   4   8  15      351.36      337.26     44.75 o 
  -9   9  15        0.79      -27.21     30.70 o 
  -8   9  15      198.95      170.44     34.72 o 
  -7   9  15       53.00       83.33     29.06 o 
  -6   9  15      136.06       87.91     27.48 o 
  -5   9  15       35.18       26.56     24.12 o 
  -4   9  15      782.27      732.85     40.83 o 
  -3   9  15        0.24        6.92     30.97 o 
  -2   9  15       46.43      127.49     35.89 o 
   0   9  15       95.85       84.86     29.62 o 
   1   9  15        8.94        3.96     27.95 o 
   2   9  15       13.06       -6.15     29.17 o 
   3   9  15       29.97       19.18     31.16 o 
   4   9  15      133.27      106.65     38.36 o 
  -8  10  15      967.04      958.55     62.70 o 
  -7  10  15      566.78      579.04     44.21 o 
  -6  10  15      850.26      967.05     56.35 o 
  -5  10  15       48.15       43.79     26.08 o 
  -4  10  15      614.74      660.32     47.38 o 
  -3  10  15      121.62      119.34     37.74 o 
  -2  10  15      282.66      238.94     42.12 o 
  -1  10  15      153.35      167.04     58.57 o 
   0  10  15      647.93      569.05     46.34 o 
   1  10  15      136.80      114.62     33.80 o 
   2  10  15      635.49      716.53     53.30 o 
   3  10  15       38.47       13.17     33.27 o 
  -7  11  15       24.22       69.27     30.99 o 
  -6  11  15       75.89       30.45     35.39 o 
  -5  11  15       18.03       17.60     31.97 o 
  -4  11  15      117.10      129.87     34.53 o 
  -3  11  15       38.84       37.62     37.38 o 
  -2  11  15       47.35      -13.67     36.88 o 
  -1  11  15      198.84      113.31     39.50 o 
   0  11  15      796.32      753.59     64.15 o 
   1  11  15        3.46       19.58     30.75 o 
   2  11  15      151.77      142.66     37.97 o 
  -6  12  15       85.18       72.27     63.51 o 
  -5  12  15        0.33      -11.96     32.98 o 
  -4  12  15      365.45      366.37     61.59 o 
  -3  12  15        8.34       10.05     37.05 o 
  -2  12  15      279.18      249.03     46.81 o 
  -1  12  15      164.84      140.14     43.99 o 
   0  12  15      296.62      340.64     50.55 o 
   1  12  15      510.70      484.47     60.10 o 
  -5  13  15       61.41       91.80     46.47 o 
  -4  13  15       49.76       35.25     34.62 o 
  -3  13  15       17.40       34.60     65.25 o 
  -2  13  15        4.05       36.72     52.57 o 
  -1  13  15      178.88      168.04     46.29 o 
   0  13  15      183.87      113.59     63.31 o 
 -10   0  16      235.30      193.59     49.93 o 
  -8   0  16        4.53      -49.44     32.96 o 
  -6   0  16     1243.81     1267.88     73.36 o 
  -4   0  16     4424.41     3965.83    175.49 o 
  -2   0  16       93.07       78.97     35.80 o 
   0   0  16      514.61      516.90     67.81 o 
   2   0  16     1748.74     2007.48    124.92 o 
   4   0  16      824.76      830.33    123.13 o 
 -11   1  16      257.42      247.23     38.99 o 
 -10   1  16       64.18      123.97     33.40 o 
  -9   1  16     1030.01     1115.79     80.38 o 
  -8   1  16       58.94       20.31     25.19 o 
  -7   1  16       57.54      -12.54     23.18 o 
  -6   1  16       28.43      -14.48     20.87 o 
  -5   1  16      328.84      266.97     40.48 o 
  -4   1  16      248.58      287.82     55.26 o 
  -3   1  16      610.55      645.26     90.54 o 
  -2   1  16      144.27      174.61     22.73 o 
  -1   1  16     2172.09     2146.21     74.41 o 
   0   1  16      302.03      302.49     28.60 o 
   1   1  16        1.34      -24.56     23.40 o 
   2   1  16      103.18       71.85     29.62 o 
   3   1  16       60.52       87.44     26.46 o 
   4   1  16       77.43       35.60     26.64 o 
   5   1  16       60.14       42.40     39.26 o 
 -11   2  16       31.61        5.04     31.19 o 
 -10   2  16     1023.29     1029.14    104.20 o 
  -9   2  16      177.87      200.85     33.45 o 
  -8   2  16     1364.19     1493.90     60.86 o 
  -7   2  16      379.16      382.13     35.46 o 
  -6   2  16       11.94      -30.39     20.26 o 
  -5   2  16     1386.56     1314.96     73.09 o 
  -4   2  16      422.09      423.22     58.00 o 
  -3   2  16     1688.50     1633.69     70.41 o 
  -2   2  16     4924.43     5330.14     99.45 o 
  -1   2  16     1185.88     1219.06     46.66 o 
   0   2  16     2761.64     2513.56     64.79 o 
   1   2  16      741.66      789.75     54.32 o 
   2   2  16      219.40      168.07     27.71 o 
   3   2  16      261.66      282.00     38.69 o 
   4   2  16      425.77      459.21     38.95 o 
   5   2  16      893.84      940.70     87.11 o 
 -10   3  16       76.30      115.40     33.58 o 
  -9   3  16        0.76       23.93     27.75 o 
  -8   3  16      102.01      154.12     30.95 o 
  -7   3  16     1241.98     1340.98     56.53 o 
  -6   3  16      155.32      230.34     28.61 o 
  -5   3  16     2767.37     2921.04    106.71 o 
  -4   3  16      190.42      101.71     26.82 o 
  -3   3  16      482.84      476.12     36.07 o 
  -2   3  16      451.84      454.95     36.48 o 
  -1   3  16       41.08       51.71     21.23 o 
   0   3  16      826.25      941.26     43.14 o 
   1   3  16      781.97      952.25     44.34 o 
   2   3  16      458.51      496.97     36.31 o 
   3   3  16      363.95      399.63     35.01 o 
   4   3  16      379.95      435.25     45.85 o 
   5   3  16        7.86       18.39     33.57 o 
 -10   4  16       58.42       59.36     32.33 o 
  -9   4  16       14.42       -3.54     27.76 o 
  -8   4  16      276.42      307.52     35.23 o 
  -7   4  16       66.38      118.01     27.74 o 
  -6   4  16     4909.93     5147.53    107.81 o 
  -5   4  16        8.28        9.06     26.69 o 
  -4   4  16     2402.59     2371.76     94.19 o 
  -3   4  16      204.53      221.33     29.42 o 
  -2   4  16      195.54      159.09     27.77 o 
  -1   4  16        5.24        1.63     20.16 o 
   0   4  16      323.12      391.56     36.29 o 
   1   4  16       33.11       30.59     24.07 o 
   2   4  16     1559.64     1593.73     66.70 o 
   3   4  16       16.02       21.00     35.48 o 
   4   4  16      433.98      410.24     46.62 o 
   5   4  16        4.52       -4.54     32.88 o 
 -10   5  16        8.86       31.48     30.20 o 
  -9   5  16      627.02      599.38     48.86 o 
  -8   5  16      163.85      142.65     31.33 o 
  -7   5  16       27.76       43.02     29.50 o 
  -6   5  16      335.49      319.12     31.76 o 
  -5   5  16      270.36      217.36     41.55 o 
  -4   5  16      401.64      491.10     50.38 o 
  -3   5  16      877.25      961.86     64.24 o 
  -2   5  16      624.97      649.24     47.99 o 
  -1   5  16     1954.89     1927.77     57.20 o 
   0   5  16      680.16      687.68     44.44 o 
   1   5  16      538.50      584.71     37.37 o 
   2   5  16      608.42      603.85     47.89 o 
   3   5  16       20.28        9.28     29.67 o 
   4   5  16      251.71      239.34     40.46 o 
   5   5  16      407.14      454.99     49.35 o 
 -10   6  16      506.43      503.60     46.06 o 
  -9   6  16        0.38       -2.03     28.92 o 
  -8   6  16      602.09      541.72     42.53 o 
  -7   6  16       42.49       -1.58     24.21 o 
  -6   6  16      254.63      255.49     36.89 o 
  -5   6  16      754.86      845.95     64.57 o 
  -4   6  16       52.02       66.77     27.11 o 
  -3   6  16      827.15      838.42     61.57 o 
  -2   6  16     2019.83     1995.47     92.38 o 
  -1   6  16      250.37      201.39     27.13 o 
   0   6  16      384.93      403.12     38.04 o 
   1   6  16      180.14      183.46     33.78 o 
   2   6  16        7.06        9.93     29.13 o 
   3   6  16      289.26      251.60     40.55 o 
   4   6  16        3.22       22.46     33.15 o 
  -9   7  16      127.88       57.16     31.69 o 
  -8   7  16        3.18       -9.67     26.32 o 
  -7   7  16      196.98      175.53     31.30 o 
  -6   7  16      312.85      308.65     39.10 o 
  -5   7  16     1829.40     1826.78     78.96 o 
  -4   7  16      137.97      175.55     30.36 o 
  -3   7  16      293.77      274.58     33.80 o 
  -2   7  16       19.93       17.47     24.26 o 
  -1   7  16        2.27      -25.25     23.01 o 
   0   7  16        1.49       10.23     35.82 o 
   1   7  16      322.64      281.81     63.20 o 
   2   7  16      136.07      115.62     33.58 o 
   3   7  16     1072.57      965.92     62.88 o 
   4   7  16       29.65       -1.04     32.96 o 
  -9   8  16        0.25        3.27     31.44 o 
  -8   8  16      159.55       89.22     32.00 o 
  -7   8  16        8.95      -22.17     25.62 o 
  -6   8  16      253.03      307.32     49.10 o 
  -5   8  16       84.05       69.45     35.94 o 
  -4   8  16      146.32       71.52     28.36 o 
  -3   8  16       15.19       18.44     25.50 o 
  -2   8  16      181.39      201.45     39.81 o 
  -1   8  16        0.55      -20.22     31.86 o 
   0   8  16       15.49      -29.62     34.55 o 
   1   8  16        7.27       14.16     28.54 o 
   2   8  16      197.46      154.95     35.73 o 
   3   8  16        2.28       36.95     32.66 o 
  -8   9  16      303.04      359.79     41.20 o 
  -7   9  16      271.22      251.42     35.09 o 
  -6   9  16      121.98       91.30     33.35 o 
  -5   9  16       18.94       19.62     33.86 o 
  -4   9  16       32.97       23.99     26.96 o 
  -3   9  16     1132.34     1288.64    117.62 o 
  -2   9  16      335.93      350.17     47.03 o 
  -1   9  16     2078.01     2094.73     93.32 o 
   0   9  16      230.22      174.05     43.24 o 
   1   9  16      266.05      229.94     38.13 o 
   2   9  16       93.47       69.80     36.25 o 
   3   9  16      118.18      116.66     36.38 o 
  -7  10  16      162.47      215.28     35.62 o 
  -6  10  16      117.94      152.57     48.40 o 
  -5  10  16       29.98       28.52     41.18 o 
  -4  10  16      132.67      142.67     40.66 o 
  -3  10  16      290.20      200.53     43.18 o 
  -2  10  16       90.52      126.17     38.79 o 
  -1  10  16      772.61      716.82     62.53 o 
   0  10  16       75.48       90.17     59.58 o 
   1  10  16      258.73      313.18     42.81 o 
   2  10  16       52.04       11.60     32.85 o 
  -6  11  16        4.08       11.77     43.44 o 
  -5  11  16     1474.27     1525.87    125.68 o 
  -4  11  16        1.65       31.20     39.20 o 
  -3  11  16      444.91      463.53     55.77 o 
  -2  11  16        0.82       -3.38     35.07 o 
  -1  11  16      151.47      207.50     46.35 o 
   0  11  16        3.33       36.26     59.79 o 
   1  11  16      410.12      419.18     45.87 o 
  -5  12  16       99.51       81.29     42.46 o 
  -4  12  16       41.41       -9.93     39.58 o 
  -3  12  16       51.57       68.22     41.33 o 
  -2  12  16      257.78      322.75     50.71 o 
  -1  12  16        0.15        5.24     39.71 o 
  -9   0  17       30.20       70.10     41.90 o 
  -7   0  17      618.14      645.98     59.07 o 
  -5   0  17       61.91      145.93     53.35 o 
  -3   0  17     1609.76     1278.73    100.75 o 
  -1   0  17      129.64       74.41     31.47 o 
   1   0  17       64.79       70.83     33.99 o 
   3   0  17        3.53      -27.43     33.88 o 
 -10   1  17      201.49      193.14     35.42 o 
  -9   1  17        4.02       29.36     28.69 o 
  -8   1  17       20.07      -17.78     25.52 o 
  -7   1  17       85.77       35.34     25.29 o 
  -6   1  17        7.55       -1.70     31.35 o 
  -5   1  17      369.51      305.82     43.96 o 
  -4   1  17     2349.23     2293.42     93.46 o 
  -3   1  17      550.05      528.26     69.61 o 
  -2   1  17      992.84     1016.33    166.54 o 
  -1   1  17      256.35      264.61     34.39 o 
   0   1  17      140.87      137.74     24.98 o 
   1   1  17      320.59      228.66     27.92 o 
   2   1  17       55.48       97.87     30.38 o 
   3   1  17      319.20      330.56     41.23 o 
   4   1  17      858.47      892.24     62.95 o 
 -10   2  17      210.61      205.25     35.99 o 
  -9   2  17        8.55       27.58     28.34 o 
  -8   2  17      556.59      511.11     41.12 o 
  -7   2  17      317.86      288.99     33.11 o 
  -6   2  17     1154.50     1145.09     74.13 o 
  -5   2  17      385.77      343.54     59.96 o 
  -4   2  17     1422.60     1454.83     76.02 o 
  -2   2  17      615.46      709.82     44.50 o 
  -1   2  17      191.45      156.32     25.05 o 
   0   2  17      197.95      199.65     26.94 o 
   1   2  17        1.68       37.03     26.91 o 
   2   2  17       72.88       88.89     26.29 o 
   3   2  17      105.71      164.46     30.03 o 
   4   2  17      299.30      350.05     45.83 o 
 -10   3  17        7.45       21.06     30.65 o 
  -9   3  17      630.98      731.50     48.22 o 
  -8   3  17     1004.86     1184.15     84.93 o 
  -7   3  17     1208.60     1462.45     82.22 o 
  -6   3  17     1283.86     1177.95     75.63 o 
  -5   3  17     1594.63     1584.09     81.88 o 
  -4   3  17       19.83       45.48     34.47 o 
  -3   3  17      453.50      492.01     61.32 o 
  -2   3  17      212.82      231.33     31.67 o 
  -1   3  17     1727.11     1783.19     56.67 o 
   0   3  17     1723.32     1979.83     60.17 o 
   1   3  17      779.13      826.56     50.79 o 
   2   3  17      875.44      879.21     46.94 o 
   3   3  17      522.52      499.12     39.16 o 
   4   3  17      286.54      279.89     42.35 o 
 -10   4  17      122.35      116.61     34.66 o 
  -9   4  17      222.62      263.21     36.22 o 
  -8   4  17       64.19      105.56     29.98 o 
  -7   4  17     1862.39     2157.71    104.61 o 
  -6   4  17      259.78      242.71     57.92 o 
  -5   4  17     1317.04     1177.68    133.63 o 
  -4   4  17      229.91      199.75     40.29 o 
  -3   4  17      262.54      239.66     31.70 o 
  -2   4  17      282.52      283.59     33.45 o 
  -1   4  17     1719.01     1899.13     59.47 o 
   0   4  17      324.46      347.45     31.67 o 
   1   4  17     2691.92     2823.97     85.81 o 
   2   4  17      342.18      350.01     33.81 o 
   3   4  17      693.44      628.09     52.06 o 
   4   4  17       41.59        9.51     33.85 o 
  -9   5  17      373.46      393.64     41.05 o 
  -8   5  17      257.54      216.38     33.98 o 
  -7   5  17      712.71      692.11     84.87 o 
  -6   5  17      253.86      260.14     47.05 o 
  -5   5  17      478.69      432.93     51.44 o 
  -4   5  17      435.85      548.32     54.26 o 
  -3   5  17     1219.77     1343.74     59.22 o 
  -2   5  17      206.63      129.84     36.52 o 
  -1   5  17      723.80      756.44     47.41 o 
   0   5  17      440.37      474.46     35.38 o 
   1   5  17      356.99      390.88     34.67 o 
   2   5  17       63.61       22.33     31.30 o 
   3   5  17       41.35       52.23     37.84 o 
   4   5  17       33.53       21.19     34.40 o 
  -9   6  17        4.09      -41.89     27.92 o 
  -8   6  17        1.38       28.93     26.63 o 
  -7   6  17       92.70       28.36     30.72 o 
  -6   6  17       41.28       24.32     36.98 o 
  -5   6  17      313.44      372.00     49.69 o 
  -4   6  17        4.64      -18.83     30.75 o 
  -3   6  17     1108.17     1174.28     91.43 o 
  -2   6  17        6.25      -14.47     23.97 o 
  -1   6  17      157.67      144.16     30.00 o 
   0   6  17      188.07      166.08     67.57 o 
   1   6  17        0.17      -38.96     27.02 o 
   2   6  17      252.85      223.01     38.84 o 
   3   6  17      190.98      181.78     39.50 o 
  -9   7  17        0.55      -14.38     27.92 o 
  -8   7  17      322.97      347.36     39.20 o 
  -7   7  17       15.13      -19.79     30.70 o 
  -6   7  17      157.69      204.63     44.48 o 
  -5   7  17        0.37       37.34     37.25 o 
  -4   7  17      133.21      101.98     38.20 o 
  -3   7  17        0.26       -9.10     25.33 o 
  -2   7  17      405.35      294.78     36.06 o 
  -1   7  17       10.27       -9.62     32.54 o 
   0   7  17      182.99      195.97     44.34 o 
   1   7  17       24.50      -32.83     26.68 o 
   2   7  17        0.11      -31.83     30.23 o 
   3   7  17        0.91      -24.06     31.61 o 
  -8   8  17       90.09       94.10     32.75 o 
  -7   8  17      105.50       62.24     35.22 o 
  -6   8  17      125.69      104.39     40.75 o 
  -5   8  17      400.03      368.92     51.33 o 
  -4   8  17      463.82      407.94     49.42 o 
  -3   8  17     1079.99     1180.63     60.16 o 
  -2   8  17      545.39      600.82     55.81 o 
  -1   8  17      132.96      140.67     39.06 o 
   0   8  17      331.96      274.17     68.18 o 
   1   8  17        0.55      -42.63     28.42 o 
   2   8  17       68.82       30.34     32.70 o 
  -7   9  17      146.35      154.70     40.64 o 
  -6   9  17       66.82       97.09     42.98 o 
  -5   9  17       45.32       84.35     40.09 o 
  -4   9  17      865.66      868.74     65.19 o 
  -3   9  17        8.51       33.59     37.59 o 
  -2   9  17      928.85      816.93    173.93 o 
  -1   9  17       16.35       -3.31     34.37 o 
   0   9  17      123.28      143.69     62.96 o 
   1   9  17       44.28       22.75     31.80 o 
  -6  10  17      798.59      866.84    104.83 o 
  -5  10  17       44.89       95.19     62.35 o 
  -4  10  17      504.67      589.05     59.07 o 
  -3  10  17       87.14       88.42     41.12 o 
  -2  10  17      423.98      316.34     49.42 o 
  -1  10  17       57.50       89.30     42.66 o 
   0  10  17      449.96      521.11     85.09 o 
   1  10  17       95.01      123.72     36.72 o 
  -5  11  17       13.66       25.44     62.51 o 
  -4  11  17       20.21        2.77     39.11 o 
  -3  11  17       15.32       13.33     38.46 o 
  -2  11  17       63.84       40.22     43.23 o 
  -1  11  17       87.60      147.41     60.42 o 
 -10   0  18      115.11      132.12     48.64 o 
  -8   0  18      461.40      425.08     79.53 o 
  -6   0  18       93.22      119.54     54.85 o 
  -4   0  18      164.59      132.19     52.73 o 
  -2   0  18      113.26      147.58     50.68 o 
   0   0  18      215.50      237.02     59.14 o 
   2   0  18      216.39      185.45     41.70 o 
 -10   1  18       63.42      108.23     34.05 o 
  -9   1  18      917.99      903.39     72.89 o 
  -8   1  18      257.07      208.07     48.23 o 
  -7   1  18      289.51      255.71     47.88 o 
  -6   1  18      137.18      170.50     41.05 o 
  -5   1  18       70.59       55.25     33.54 o 
  -4   1  18       59.06       78.78     33.90 o 
  -3   1  18      337.37      417.49     48.85 o 
  -2   1  18      374.67      359.53     62.89 o 
  -1   1  18     1162.31     1197.85     66.47 o 
   0   1  18      164.36      191.53     27.65 o 
   1   1  18       65.56        9.40     21.15 o 
   2   1  18       72.87       77.76     31.64 o 
   3   1  18       11.20       17.66     34.48 o 
  -9   2  18       62.98       74.00     31.09 o 
  -8   2  18      580.78      479.25     58.39 o 
  -7   2  18      366.74      387.13     52.91 o 
  -6   2  18       53.44       66.10     36.85 o 
  -5   2  18      178.14      160.47     39.69 o 
  -4   2  18        0.40       30.80     31.58 o 
  -3   2  18      348.79      340.75     65.72 o 
  -2   2  18     1059.97     1211.73     72.98 o 
  -1   2  18     1100.21     1129.54     48.72 o 
   0   2  18      715.32      650.06     53.05 o 
   1   2  18      876.89      910.75     46.82 o 
   2   2  18       16.46       -1.18     28.80 o 
   3   2  18      155.67      189.76     32.26 o 
  -9   3  18        0.15      -30.64     28.59 o 
  -8   3  18      233.90      282.16     51.96 o 
  -7   3  18      287.41      397.19     55.35 o 
  -6   3  18      389.86      415.98     52.92 o 
  -5   3  18     1642.77     1621.37    119.81 o 
  -4   3  18     1018.35      761.69     60.75 o 
  -3   3  18      659.05      466.37     50.98 o 
  -2   3  18     1147.31     1165.18     56.49 o 
  -1   3  18        9.58       32.34     26.64 o 
   0   3  18      885.26      954.68     46.70 o 
   1   3  18      158.11      222.10     30.15 o 
   2   3  18      553.50      641.45     48.62 o 
   3   3  18      371.60      387.49     37.70 o 
  -9   4  18       86.40       82.99     32.14 o 
  -8   4  18      150.28      144.00     36.84 o 
  -7   4  18       72.23       58.97     40.18 o 
  -6   4  18     2180.13     1431.47    113.70 o 
  -5   4  18      425.41      438.18     52.36 o 
  -4   4  18     2532.58     2452.63    101.38 o 
  -3   4  18      344.88      340.72     64.23 o 
  -2   4  18      208.40      141.69     29.72 o 
  -1   4  18      349.71      301.43     36.31 o 
   0   4  18      210.81      206.39     29.86 o 
   1   4  18       27.60       26.27     28.33 o 
   2   4  18      524.63      525.83     47.89 o 
   3   4  18      193.52      226.87     41.27 o 
  -9   5  18      197.22      154.64     35.27 o 
  -8   5  18       96.55      122.81     37.13 o 
  -7   5  18       58.40       29.92     30.43 o 
  -6   5  18      403.51      376.72     52.82 o 
  -5   5  18      565.56      562.04     57.43 o 
  -4   5  18      941.31      994.69    146.95 o 
  -3   5  18        9.94       -1.82     30.61 o 
  -2   5  18      561.46      554.61     43.34 o 
  -1   5  18      210.89      265.28     34.43 o 
   0   5  18      585.59      514.15     37.61 o 
   1   5  18       53.02       85.24     41.60 o 
   2   5  18      744.58      698.62     52.69 o 
  -8   6  18      320.69      163.99     66.19 o 
  -7   6  18       80.45       95.67     42.53 o 
  -6   6  18        1.93        7.48     36.35 o 
  -5   6  18       11.53       49.72     36.42 o 
  -4   6  18        0.11       -8.60     31.75 o 
  -3   6  18       20.05      -25.51     30.72 o 
  -2   6  18      315.87      352.30     37.47 o 
  -1   6  18       14.72      -19.87     25.33 o 
   0   6  18      181.09      158.71     41.51 o 
   1   6  18        0.99      -41.03     37.27 o 
   2   6  18        0.07      -24.86     30.24 o 
  -8   7  18       74.09       60.64     37.43 o 
  -7   7  18        0.66       -3.79     38.41 o 
  -6   7  18        3.49      -26.11     40.94 o 
  -5   7  18      509.38      460.56     70.93 o 
  -4   7  18       19.30       11.68     34.79 o 
  -3   7  18        9.68       -8.46     26.12 o 
  -2   7  18        8.95       -5.15     42.31 o 
  -1   7  18      134.78      171.01     41.68 o 
   0   7  18       17.78       62.50     37.01 o 
   1   7  18       14.15      -22.01     38.28 o 
  -7   8  18      141.70      139.98     47.12 o 
  -6   8  18       12.43       -2.46     43.29 o 
  -5   8  18      174.01      164.23     44.59 o 
  -4   8  18        6.18      -48.88     32.59 o 
  -3   8  18      173.59      221.35     43.44 o 
  -2   8  18      419.99      453.09     53.43 o 
  -1   8  18       55.04       80.66     38.83 o 
   0   8  18      152.72      113.31     44.19 o 
   1   8  18      250.58      193.02     49.02 o 
  -6   9  18       16.88       36.32     41.72 o 
  -5   9  18        5.91       22.54     57.70 o 
  -4   9  18        2.51        4.82     55.27 o 
  -3   9  18      258.57      201.42     45.32 o 
  -2   9  18       74.40      135.14     44.41 o 
  -1   9  18      891.17      821.92     67.59 o 
   0   9  18       66.88       76.76     41.69 o 
  -4  10  18      161.40      153.29     67.42 o 
  -3  10  18      349.76      343.02    106.31 o 
  -2  10  18       15.04       -9.02     38.70 o 
  -9   0  19      175.99      134.27     65.28 o 
  -7   0  19     1429.92     1455.22    125.06 o 
  -5   0  19      301.88      204.77     62.86 o 
  -3   0  19       35.75      -13.83     43.17 o 
  -1   0  19      148.97      223.69     55.47 o 
   1   0  19      835.40      754.63     62.66 o 
  -9   1  19        3.34       36.09     42.63 o 
  -8   1  19      113.03      145.60     46.29 o 
  -7   1  19        1.52        2.19     46.14 o 
  -6   1  19       16.13       -5.41     41.66 o 
  -5   1  19       75.00       99.80     37.83 o 
  -4   1  19      399.35      419.40     96.32 o 
  -3   1  19       40.06       77.44     34.46 o 
  -2   1  19      619.83      510.90     76.12 o 
  -1   1  19        0.34      -35.77     23.84 o 
   0   1  19       43.76       40.55     24.27 o 
   1   1  19        0.47        7.69     19.17 o 
   2   1  19       31.51       98.18     61.79 o 
  -9   2  19      119.57       72.24     45.16 o 
  -8   2  19      362.39      297.42     53.98 o 
  -7   2  19        2.94       10.73     37.05 o 
  -6   2  19      388.98      344.31     51.39 o 
  -5   2  19      542.18      539.22     56.21 o 
  -4   2  19      141.01      182.31     41.52 o 
  -3   2  19     1673.40      700.76     79.86 o 
  -2   2  19      238.00      208.51     41.61 o 
  -1   2  19      529.01      429.77     40.62 o 
   0   2  19      209.29      215.13     29.64 o 
   1   2  19      115.16       98.95     27.74 o 
   2   2  19        1.12       11.51     24.93 o 
  -8   3  19      326.30      370.94     56.93 o 
  -7   3  19      236.73      242.81     49.47 o 
  -6   3  19     1229.61     1290.22     82.91 o 
  -5   3  19      231.48      241.96    102.74 o 
  -4   3  19      116.36       64.79     41.48 o 
  -3   3  19      152.51      153.00     60.65 o 
  -2   3  19       14.45       47.42     33.51 o 
  -1   3  19       43.76       29.45     31.34 o 
   0   3  19      689.44      705.40     42.64 o 
   1   3  19       30.83       28.18     25.52 o 
   2   3  19      525.12      518.23     48.00 o 
  -8   4  19        1.00      -12.08     40.72 o 
  -7   4  19     1000.66      948.17     76.96 o 
  -6   4  19        0.90       15.35     25.34 o 
  -5   4  19      799.51      722.91     64.04 o 
  -4   4  19       49.40       62.94     39.59 o 
  -3   4  19      174.24      161.92     39.50 o 
  -2   4  19       59.46       80.94     35.96 o 
  -1   4  19      758.22      791.41     51.72 o 
   0   4  19       11.26       15.20     26.78 o 
   1   4  19      789.53      727.45     45.59 o 
  -8   5  19        8.31      -19.65     44.29 o 
  -7   5  19       60.16       24.20     19.81 o 
  -6   5  19        0.22        7.76     36.07 o 
  -5   5  19      213.69      132.46     41.23 o 
  -4   5  19      603.43      624.51     59.34 o 
  -3   5  19      162.63      168.02     39.84 o 
  -2   5  19      490.33      491.92     43.32 o 
  -1   5  19       93.06      114.37     31.78 o 
   0   5  19        0.44        2.20     27.46 o 
   1   5  19       12.62        6.11     32.58 o 
  -7   6  19       58.71      100.14     48.12 o 
  -6   6  19       24.23       14.72     38.14 o 
  -5   6  19       44.87       63.77     38.88 o 
  -4   6  19       63.40       29.77     37.48 o 
  -3   6  19      760.55      682.66     89.44 o 
  -2   6  19      127.23      145.09     33.32 o 
  -1   6  19      331.31      241.96     44.79 o 
   0   6  19        8.17      -47.20     32.90 o 
   1   6  19        7.93      -37.83     40.13 o 
  -6   7  19      393.96      378.73     55.40 o 
  -5   7  19       26.15      -34.97     34.29 o 
  -4   7  19        0.11      -25.41     34.16 o 
  -3   7  19       23.02        6.47     34.48 o 
  -2   7  19       10.86       17.86     35.53 o 
  -1   7  19       22.67       17.63     37.25 o 
   0   7  19      208.69      245.16     48.05 o 
  -5   8  19       16.80        5.61     38.17 o 
  -4   8  19        0.09      -43.90     54.06 o 
  -3   8  19      209.38      148.84     62.89 o 
  -2   8  19       23.21       28.92     41.09 o 
  -1   8  19       27.11       28.24     38.78 o 
  -8   0  20      522.20      523.14     90.76 o 
  -6   0  20      110.41      105.45     58.65 o 
  -4   0  20       25.12       39.45     50.55 o 
  -2   0  20      796.14      768.56     91.69 o 
   0   0  20       34.53       10.95     35.82 o 
  -8   1  20       97.96       92.59     45.04 o 
  -7   1  20      167.91      113.67     44.92 o 
  -6   1  20      145.85      159.44     61.71 o 
  -5   1  20       21.91       51.78     48.07 o 
  -4   1  20      264.96      265.06     47.13 o 
  -3   1  20        2.89      -31.03     31.62 o 
  -2   1  20      145.65       27.55     22.35 o 
  -1   1  20      301.37      333.35     47.86 o 
   0   1  20       83.25       57.29     29.46 o 
   1   1  20       67.61       27.22     15.56 o 
  -7   2  20       31.05       -3.63     38.05 o 
  -6   2  20      119.66      145.77     42.87 o 
  -5   2  20      187.92      226.53     45.09 o 
  -4   2  20      259.58      214.63     44.39 o 
  -3   2  20      240.34      225.95     42.54 o 
  -2   2  20        4.95       17.57     32.99 o 
  -1   2  20      537.72      551.35     69.27 o 
   0   2  20        1.90       18.27     28.43 o 
  -7   3  20       19.25       -0.17     39.36 o 
  -6   3  20      299.84      301.63     52.11 o 
  -5   3  20      589.26      645.77     89.31 o 
  -4   3  20      639.94      603.43     63.35 o 
  -3   3  20       97.81       68.34     37.98 o 
  -2   3  20      701.08      606.45     95.15 o 
  -1   3  20       48.59        7.91     42.37 o 
   0   3  20      706.88      692.92     50.79 o 
  -7   4  20      122.80       99.48     44.83 o 
  -6   4  20      327.60      314.44     73.62 o 
  -5   4  20      166.11      236.90     47.78 o 
  -4   4  20      584.35      521.59     58.02 o 
  -3   4  20      345.85      317.63     48.84 o 
  -2   4  20        2.41       51.60     35.14 o 
  -1   4  20       36.87       50.89     30.56 o 
   0   4  20      177.76      224.70     37.29 o 
  -6   5  20      262.96      312.58     52.76 o 
  -5   5  20      483.57      478.64     57.47 o 
  -4   5  20      332.93      373.88     51.72 o 
  -3   5  20      215.39      198.77     43.78 o 
  -2   5  20      439.80      452.00     54.06 o 
  -1   5  20        0.43      -11.47     27.09 o 
  -5   6  20        3.44       10.04     37.21 o 
  -4   6  20      155.14       76.24     56.49 o 
  -3   6  20       27.20        8.83     35.11 o 
  -2   6  20        9.60       50.42     51.43 o 
  -5   0  21      416.17      492.64     84.85 o 
  -3   0  21        0.34       84.32     53.65 o 
  -1   0  21       74.68       18.94     31.84 o 
  -6   1  21       63.18       30.75     40.16 o 
  -5   1  21      439.29      441.94     56.42 o 
  -4   1  21       83.80       70.56     39.55 o 
  -3   1  21      322.83      283.76     49.48 o 
  -2   1  21      320.00      386.88     75.75 o 
  -5   2  21       74.06      134.57     43.56 o 
  -4   2  21       50.71       97.20     38.19 o 
  -3   2  21      511.29      491.47     68.94 o 
  -2   2  21      162.30      128.95     42.04 o 
  -5   3  21        1.20       23.36     27.00 o 
  -4   3  21       11.26        5.50     35.25 o 
  -3   3  21        0.48       -6.28     34.01 o 
  -2   3  21       53.38       86.85     81.68 o 
                                                 
